# Supplementary material for: Transfer of the synechan biosynthesis and regulatory pathway enables sulfated polysaccharide production in Synechococcus elongatus PCC 7942
Source: Sci Rep. 2026 Apr 28;16:13012. doi: 10.1038/s41598-026-46439-4 (PMC13125312; doi:10.1038/s41598-026-46439-4)
Supplement: Supplementary file 2 — Supplementary Data S1. [file 41598_2026_46439_MOESM2_ESM.txt]

CCAGGCATCAAATAAAACGAAAGGCTCAGTCGAAAGACTGGGCCTTTCGTTTTATCTGTTGTTTGTCGGTGAACGCTCTCTACTAGAGTCACACTGGCTCACCTTCGGGTGGGCCTTTCTGCGTTTATACATTAATTGCGTTGCGCTCACTGCCCGCTTTCCAGTCGGGAAACCTGTCGTGCCAGCTGCATTAATGAATCGGCCAACGCGCGGGGAGAGGCGGTTTGCGTATTGGGCGCCAGGGTGGTTTTTCTTTTCACCAGTGAGACGGGCAACAGCTGATTGCCCTTCACCGCCTGGCCCTGAGAGAGTTGCAGCAAGCGGTCCACGCTGGTTTGCCCCAGCAGGCGAAAATCCTGTTTGATGGTGGTTAACGGCGGGATATAACATGAGCTGTCTTCGGTATCGTCGTATCCCACTACCGAGATATCCGCACCAACGCGCAGCCCGGACTCGGTAATGGCGCGCATTGCGCCCAGCGCCATCTGATCGTTGGCAACCAGCATCGCAGTGGGAACGATGCCCTCATTCAGCATTTGCATGGTTTGTTGAAAACCGGACATGGCACTCCAGTCGCCTTCCCGTTCCGCTATCGGCTGAATTTGATTGCGAGTGAGATATTTATGCCAGCCAGCCAGACGCAGACGCGCCGAGACAGAACTTAATGGGCCCGCTAACAGCGCGATTTGCTGGTGACCCAATGCGACCAGATGCTCCACGCCCAGTCGCGTACCGTCTTCATGGGAGAAAATAATACTGTTGATGGGTGTCTGGTCAGAGACATCAAGAAATAACGCCGGAACATTAGTGCAGGCAGCTTCCACAGCAATGGCATCCTGGTCATCCAGCGGATAGTTAATGATCAGCCCACTGACGCGTTGCGCGAGAAGATTGTGCACCGCCGCTTTACAGGCTTCGACGCCGCTTCGTTCTACCATCGACACCACCACGCTGGCACCCAGTTGATCGGCGCGAGATTTAATCGCCGCGACAATTTGCGACGGCGCGTGCAGGGCCAGACTGGAGGTGGCAACGCCAATCAGCAACGACTGTTTGCCCGCCAGTTGTTGTGCCACGCGGTTGGGAATGTAATTCAGCTCCGCCATCGCCGCTTCCACTTTTTCCCGCGTTTTCGCAGAAACGTGGCTGGCCTGGTTCACCACGCGGGAAACGGTCTGATAAGAGACACCGGCATACTCTGCGACATCGTATAACGTTACTGGTTTCACATTCACCACCCTGAATTGACTCTCTTCCGGGCGCTATCATGCCATACCGCGAAAGGTTTTGCGCCATTCGATGGTGTCCGGGATCTCGACGCTCTCCCTTATGCGACTCCTGCATTAGGAAGCAGCCCAGTAGTAGGTTGAGGCCGTTGAGCACCGCCGCCGCAAGGAATGGTGCATGCAAGGAGATGGCGCCCAACAGTCCCCCGGCCACGGGGCCTGCCACCATACCCACGCCGAAACAAGCGCTCATGAGCCCGAAGTGGCGAGCCCGATCTTCCCCATCGGTGATGTCGGCGATATAGGCGCCAGCAACCGCACCTGTGGCGCCGGCGTAGAGGATCGAGATCTCGGGTACCGAGCTGTTGACAATTAATCATCCGGCTCGTATAATGTGTGGAATTGTGAGCGGATAACAATTTAGGAGGTTATCATGGCTAGCACTATTCAACTGATTGAAGTTCCCCAAAGCTTTTGTCAACAGGAAGTTGCATTTATTCAGTCCCAATTGGCTGAATGGTTTGAGGCTGAGGCGCAAGTGGGTCGGCTGGTGTTCGATTTTGCTAAGACCCGTGTGTTGGACAGTGCGGCGATCGTTTACCTCCGCCAATTGTCACAACAAGCAAAGGATAAAGGGGTTGAATTATTGGGGTGGAGTTTACGCCCGCAACTGAAACAGGTGCTGACTCTAGCAGGAATTGATCAATATTTCACCTTTACTGAAACAACCAATCAAGTCTTTGGCGATAATGTCGATGTAGCTTTTGATCAACAGGTTCATCCTTCTGTCATTTCCAAAGGGAAACGGTTATTAGACATTGTCGGTGCATTGGTGGGGTTGACCATTACCTCCGTCCTCTTTATTCCCCTGGCGATCGCCATTAAATTAGATAGCCCTGGTCCGGTACTGTTTAGCCAAACCCGCTGTGGTTATAAGGGTCAACAATTCAAAATCTGGAAATTTCGCTCCATGGTAACCAACGCTGAAGCCCTGAAGCATCAAGTTGAGAATGAAATTGATGGTGCTTTCTTTAAAAATACCAACGACCCCCGCATTACCAAAGTCGGCAAATTTCTCCGCAAAACTAGCCTCGATGAATTTGCTCAGTTCTGGAATGTTTTAATCGGCGAGATGAGCTTAGTCGGCACCCGTCCCCCCACTTTGGATGAAGTTGCCCAGTATAACTCCCACCAGAGCAATCGCTTAGAAGTGAAACCCGGCTTAACCGGAGAATGGCAAGTTAATGGTCGCTCTACAGTCTTAAACTTCGATCAAGTTGTGGAAATGGATCTTAACTATCAGAAACGCTGGAGCTTGGGCTATGACATCAAACTAATTTTGAAAACCATCCAAGTCGTTTTTTCAAAACGTAGTGGCGCTTGCTAGGTAGGTTTGTCTCAAAGTAGCACCGCAATCGTGCCAAAAATCTCTTCGATTCTAGGGGTCCGTGAGAAAAGTAATGGGGTTTTAGGTACAGGTCCAGAAACGTTAAACAGACAATTGCATAGATATCAACGCAAATGCCGTCTTGGGATACTGAGAATAAGAAGATGAACTCTACACCCGAGTGGGTGAGAAGCTTCCCCCCCCCGAACAGTCGGAAGGTTGGACAATTTATGCCAATTAGCCCATCGTCAGCAGTACATACCAATCATTTAGAAGCATTGAATAGTGCCCTACAACGGCGACAAAACCACTATGCCAAGGAACTGGAGGGGTTGCAGAGAGCCCTTAATGTCCAGAGGTTGCTTCACAATTGAACTCGTCCCTATGGAAGTCTGAGGAAAAATACCACTCCGGCCATGGCTATGGGATTTATTGACCGCCCTGTTCAAATTTCAGAAATCCTGACGTGTAGAGGTTTTCATCACCTCACTCCTTAAGAAGACAGTGCCCGTTGGGCCATTTTAGCCATTCTGTATTTCTTTAACATAAACCTAGTTCCAACTGGGTTTATTTTAAGTATCCCGTTTTCCGATCGCCGTGTCCCGTTTTGTTTTATTCCAGTTGGTTTGGGGTTTCCTGAAAAAGTTGAAATAAAGAGGAATTTTCCACAATAGGTATAGAGGGGTCATTAACAGGGTGGTAAAGGGCAGTATTTCCTGGGCTGCCTTCATCCAAGCCAGCAAAATTGCCATTCCCAACATGGCCCCAGCGATGGTCGCTAATAAAAGGGGCAGATAACTGTCACTTGCCAAACTTGCTAGTAAACTGACGAAAGCGTAAGTTAACCAGAGTAAAACTAGGAAAGAGATGGGCGGAATGCTCAATTCTCCCACCAGAGCCAGGAGATCCAGACGAACTTGCCCAATAGCGGCTTTCAGCAACCGAGGAGCTTGGCTAATAAAAGTTTTTAAATGTCCGTGTTCCCAGCGGGTTCTTTGTTGTATAGCGGTGTCCTGGGCTTTAGGAAGTAACCCCGTAACCAGGGCCATGGGACAAAACAGGGGGGCATAACCAGCGATCGCCAAATCCAGTCCCAACTGCATATCTTCGACAATATTATCGCTGGCCAGGGGGGCATTCTTGAGAATCGTCCAGGGGAAAGCCATGCCAGTGCCTGTGAGGAGGCAGGGGGCACCCAGTTGACTTAATCCGAGGGGCCGTACCCAATTTTTTACCAAAAAAGCAAAGGCGGAAAGTCGATCCTTAATGCTGGGTTCTGCGGGTGTAGCCATGACATAACAGCTTTGAATCGGTCGCTGTCGTTGCGCCGCCATGGTGGTTAGTTGTTCAATACAGTTTGGATGAACGTAACAATCTGCATCCATAAGAATAACAATGTCCGGTTCCCTGTGTTGGGCTAGGTACTGCACCCCATAATCCAACGCATAGCCTTTGCCCCGCTTTTCTTGATCAATTCTTTCAATCACTGTAGCCCCTTCTCTTTCGGCAATAATAGCCGTGGTATCGGTGCAATTGTCCGCTACCACCAGTAAGGTATCTGCGGGAGTAAGCTGGGGCTGAATACTTTGCAATGTTTCCGCAATGACCTGGGCTTCGTTGTGGGCAGGAACCAACACCGCAACCCGCAATCCCGCTGGCGTTCTGGCTTGATTACCTGGAACCGCCTGAGTTCTTTCCGAGGGAGCTAAACAAGCTGCACCACACTCCAACAACAGAATGGCACTGGGCACAAGGACAACAACGGCGATCGCCGAAATGAAAACGGTGATGAGCATAGCGGCAAGCTGAGAACTGAGAGGAGAATGAAACGAGACCTGTGGCAATGTTAGATCGTTTAAGTTATCCAACACTCTAATCGCTATAGGACAGGGCGATCTTCCCTCAAAATTTCCCCATTCTTTGGCTAGGCAACCCCGAAACACCTAAACGGTCCGAGAATCAGCAGTAGATAACTGAGGATAAGCAGGCTCAGACAGAAGGGTTTGCAGTTTGTACTGTAACACCAAGGCAAAGAACGGTAGGCTTTCCACCAAGTAACGCTTCCATAACCGCTGAGGTTCAGAGGCTAAGCGGTGGAGCCACTCCAACCCGACTTTGCTCATCCATTGGGGGGAACGGGCTTTTTCACCCGCTTCGAAGTCGATGGTAGCGCCGATCGCCAGAAAAATTTTGATATTGGGCAGTTGATGACGATATTTAGCAATCCACTTTTCTTGCTTGGGAGCCCCAAGACCCACTGCTAACACGGTGGCACCGGATTGTTTGATGCGCTCTAGAATGTAGGCACATTCTTCAGGATTTTGCTCAAAGCCGAAGCTAGGGGAATAGGAATCAACAATCATCTCTCGGCCTACTTTTTCATTGATTTTTTGGCGAGCGCGATCGGCTACCCCTTCTTTAGCACCGAGCAGAAAGATTTTGGTATCAGTATTGTCTTTGTTGTATTCATAAAAAGCAGGAAACAAGTCAGAACCAGAGATTTTCTCTTTAATCGGTGTACCTAACAGTTTGAGAATGTATTCAATGATTTTGCTATCACAAACTCGGTAATCTGCCACTTGGTAAACCTCTTGCAGCTCAGCATCTTCCTGCAACTTAACCATGTGATCCACATTTGGCGTAACCACAAATCCACCACGCTTATTGAGATCTTCAAGTAACTCAACCATGGAGTAGTTATGGATCGTTGTGTTGAGAAGCGTGATGGAATTCATTGCTTAGCCCCGGTGTTTTTTTGATGACACTTTCATCTTCGAGCAGGACTGTTTAAGCTCATGTCTATGTTTTGTTTACGCACCGTATAACTTTATGATCGAGCTTTATATTCAACAATCGTCGCTGTTTGTTTGGTGAGGCGGAGCCAGTGAAAACGCAGTTGGCCAATGAACTGGGGAAATTTGGCTAGCAGACAGGAAGTGGCATAGAGCCAGGCTAACTGGGCGGATAATCCTTGTTGCTGAAAATACCGTGCCGTTTTATAGATAATCAACGGGTAACCCAACAGCAAAACTAAGCTCAGACCGAAAGTGGGGCAACTAGATCCCAGACTGACAACTGGAATGATCAATGCCCAGAACCAAATACTGCGGCTTTCTTTAACCCAATGCTTCTCTGGTGGTTGACCATGGAGCCACGCTCCTTCGGCAAAGGCGAACCCAGCACGAACATGGCGTTTCCACCACTGGTGCCAATGCAACATGTTGGCATCATGCCAAGTCATTTCGGTATCCAAGCGCCAAATTTGCCACTGCTGTTGTCGCAAACGTACACAGAGTTCTGGTTCTTCCCCAGCAATTAATCCCTCGTTAAATCCCCCTACCGTTTGAAATGCTGTCACTCGCACCATGGCATCTCCGCCGCAGGCTTTCGTCTGACCCACAGGCGTATCCCATTCCAGATCGCAGAGCTGATTATAAATTGATTGCTCCGGGTAGCGTTCCCTGCGCCGACCACAAACCACGGCGATCGCCCTATTCTCTTCTAAAAACTGATAGGCTGTTGCTAACCAATTGGTAATAACTTCACAATCACCATCAACAAACTGTACATATTTGGTACTTCGCTGTAGTTCTAATAATTTGGCCAAGCCAGCATTGCGGGCCCGGGCGGCAGTGAAGGGTTGCGCTAAATCAAGACGGACAACCACAACATCGAGAGATTCTGCAAATTCAATACTGTTATCGGTGGAGCCGGAATCAACATAAATAACCAGGCCAGCTTCTACCACCGATCGCAGACAGTCCTTGAGGCGATCGCCTTCGTTGCGCCCAATAACGACAATTCCTAAATCTTCCATGGTGGTTAGTGGAGGTTAACTATGGAGGTGGTTGCTTGGGGAGTTTAGTGGAGTTGCCACCATTGATACCACTCTACCCAGGCCGTTTCCAATTGTTGAAAGGTTTGAGTAATCTCATCCGGAGTTGCATCCGGGGCGATCGGGGCGGAGATGAGGGTCCATAAACAACTGCTATCCGTTAAATCTTTTTGTCCAGCTAACCAGGCAAAAAAATGAAGGTTATGGCGATATTTATTGCTGATAAATTGTTGCTCTGTGAGGGTACTGGGGGCATTCGGATTGAGGCAAGCGGTGATGGTGGCAGTTATATCCCCTTTTTGCAAGATATAGCGTTGACCAGGGGACTTGCCAGCAACGATCGCCGTTTTTGAGTTTTTCAACTGCCAACTGGGTAAAGTAACTTGCTGAGGATAGGGGAAAGGATGTTCTGACAAGGTTTTCACCCTCCCAGGTTGGGAAGCACTAAGTTTGGCGATCGCCACCATGGCACTGAGAATAGGTTGGATTAGCTCGGTCTTAACGTCCGCATTGCTATGATTACTGGGCGCCGTCTAACTTCGTGCTTGACCGGTGTTTAACTTAAGAAAATTAGGCCATTTAGTTCCTTGCTATACTCTGAGTGTGCCGCTGATCGCCACTAAGATCACCGTTCAGCTTCGAGTCTCCGCTCCCATAAAGATCTCTCAAAGCGCCCGAATATTCCATGGCTCACGATGAAGCAGAAGAATTTTTAGCAACAGAAGAAGCAGAGATTGAGGCAGTCTCACCCCCAGCAACTTCGAAAAATTTGGTGCGGGTTTATCTCAACCTTGTTTTGCGAAAGTGGTTTATCATTGTCGCTTTTGCCGGGGCTGGCTTAGTGGTTACTTCTTATCTGAGTACCCAGGACCCCTCCACCTATGTGGGCCGCTTTGAAATCTTAATTGAACCAGTTACATCAGCAGAAAAGCTAACAGATGCCTCTGTATTAACCCGTAGCAATGATTTACCCAGTCAAGAACTTTTAAACCTTGATTATCCCACCCAACTAAAAATCCTTAAAAGTACGGTACTGTTGTCAAAAATTGCCGCTGAAGTTCATAATATTCTCCCCCAGATTCCAGAAGCAGCAATGTTACAAAATTTGCAGAAAAATTTAATTGTCAAGCGTGTGCAAGAAGGAAATAGCCGCTTCGACTATACAAAAATCCTTGAAGTAATCTATGAAGGCAATGATGCCGTTTTGGTGGAGACTGTTTTAAAGGTAACTGCCGAGCAATATTTACAATATAGTCTGCAGGAACGGGAAAATAGTTTACAAGCTGGTGTGAGCTTTATTGATGAACAAATTCCAATTTTAGAAACCCAAATCCGCGCCTTGCAAGGACAACAGCGGACCCTACAACAGCGCTATAACATAATTAGCCCCAATCAACAGGCCACTAATCTCAACGAGGCTTATCAAGCTAATCAACTCGATATCCAGAAAATTGATGAAGAGCTGGAAGAATTAAGATCATTAAAATCAAACCTAGAATCAACTTTAGGGCTTTCACCATCAGAAGCATTGGTTGTCCTTGATCTGAGCCAAAATCCAGAGCGCCAAAATCTGTTACAGCAATTGCAAGAAGTAGAAACGATGATTGCCGCCGAATCCAGTCGTTTCACCAATGAAAATCCCATAATGCAGGACTTGTTTCAAAAACGGAACAATCTGCAAACTCTTTTAGAAACTAGAACTAAAGAAATTCTCAAATCTAGCTCCCTAAAAGGTGATAATAACCCCAATATTTTTATGTTTCAGAATACCAGCCGAATTACCATGCTGGACCAGTTAATTGTGACGCAAAATGAAATTGCTAAACGCTTAACTCGCCGGCAAGTTCTGGTGGCTAACCAAGAGCGTCTTCGGATTAACTTAGATCAATTTCCCACCATTGCGGCTCAATACGATGAGGTGGCACGACAGCTTGATTTAAAGAAAGGGTTACTGGATACATTAGCCAATCAACGGGAAACGTTGCGGGTGGAAGCGGCCCAACAGGATGTCCCTTGGAAAATCATTTCTGCACCAGCTATTCCCCGGGGGCCCGATGGTTTGCCGATTTCTTTCCCCCCTGATCCGAAGAAAAAAATGATTGCTGGTATGGGGAGCGGCCTAGTTTTGGGATTGCTGCTGGCGATCGCCTGGGAAAGGAGTCGGAATATTTTTTACAGCAACAGCGACCTTAAATTTGGCTTGGGTTACTCCGTTTGGGGGGAATTGCCGCTGCTGGATTCAGGAATTGCCCATGATAAAGATGCTTTAGAAGACGAAGTTTTGCCCACAGAAGCAAATGAGGCGATTGTTGCCATGGGGGAGGATAGGGGCCAGCAAATTTACACCAATTTTTATTTTCAGTATCAAGAGCAAGGTATTCGTTCCATGGCCATGACGGCGATCGATAACGAAAGTGGTCAAGCATCTGTGACGATGCAATTTGCCCGGGCCGCAGTCAATGCTGGTCAGACTGTTTTGGTGATAGATACCAATTTGCAACATCCCGACATTCATCACCATGGCAATAATACTGATGAATTGGAGCAGGGACTGGTCAATGTTTTAAATAGCGATACCGACCCGCAACAGTTACTTAATCTAGTCCACTATGAGGACGGTTTGGCAATCATCCCTGTTGGCACAATGAACGCTGGCCATCCCATTCGTTTACAGCGCTGGCTGAGTCGCCTCGACCCGGCACTCCAAACCTTGACCCACAAATATGATTTGGTCATCTATAACGCCCCATTGTTAACTGTCCCAGATACCCCCTTTCTTTTGAATCGTACTGATGGAGTCTGTCTAATAGTTCGCCTTAAATATACGTCCCAGTCCCAAACTCACCAGGCTTTAACAACGGTAGAAAAGTTTCAAATTCCTGTCCTAGGGGTAATCGCCACCATCTGAGGGATTGACGGTTAGGGATTAGGGAAGATGCCAAAGAATTTAGCGGCTCCTGCAATGAGAGCAATGATTAAAGCTGTCAGAATGCCTCTGCTGGTAAATTCCTGATTTTCCAGACGCTTGCCAATGCCAGTGACCTTTTCATCAAGGGTGCTTATCTCGCCAGAGAGTCTTTCGTCAAGGGTTTTTATTTGTCCAGAGAGTTTTTCATCGGTGGTTTTTATCTGTCCGGATAGTTTTTCATCGGTAGCTTTTATCTGTCCAGAGAGTCTTTCGTCAAGGGTCCTGATTTCCCCTTTAACTTCTGCTTGGGAAACTTTAATGTCACTGATGTCTTTTTCAATTCGGTCTAGCTTGCCGTCTATCCTTTCCAGGATTTGGGCCAAGTCAGTTTCAACTGTTGGCATGATGGGTTAAACTCCTTTGGGATTGATTGAAGGACTTGCAACGTCACGGACTCCTCCCTGCTACTTTTTAGGATAATTGATTCGGGGCTAATGGTGAGATCGCCCCAATTCCGGGCACAACTAGCCTTGGAGGCAGTAAAGGAAGTCAAAATTCACTTAGGTGGGTCCAATCAATGGAAAAGAAAACTCGTGCAAGAATTTATGAAAGTTGCATATCTGATTAATCAGTACCCCAAGATTAGTCATAGTTTCATTCGTCGTGAAATTCTGGCTTTGGAAGAGCTTGGTGTTGTCGTAGAGCGTATTTCTGTTCGACCCATTGCCCAGACTGATTTAGCAGACGAAGCCGATCGCCAGGAATGTCAACGAACTCGGGCACTGCTGGGGGCTGGATTGATACCCTTACTAGGGAGTGGTCTTTTTTTAGCAATCTCCCGCCTGCCCCCATGGCTGAAAACCCTCGGCTTAACCATACAAGTGGGTCGGCGATCGCACCGGGGACTACTGCGCCATTTTGCCTATTTCTTGGAAGCTTGTCTGCTGTGGCGGTGGCTCAAAGCGGCGGGTATTACCCATATCCATGCCCACTTCGGCACCAACTCCACCACCGTTGCTATGCTCTGTGCCAGTTTAGGAGACATTAGTTATAGTTTTACCGTCCATGGCCCGGAGGAATTTGACCGACCGGAGGCGATCGCCATTCCCGAAAAAATTAGCCGGGCCCGCTTTGTGGTGGCCATTAGTTCCTACGGCAAAAGTCAACTTTACCGCTGGTGTAGCTTGGCAGATTGGCCCAAAATTCAAGTAGTCCATTGTGCATTGGCGGCGGATTATCTCCAACAAGAAATCACCCCGGTACCAGAGGTTCCGCAACTAGTCTGTGTAGGCCGACTGTGTGAACAAAAAGGGCAATTGCTTTTAGTACAAGCAGTGCGACAATTACGGGATAACGGTATTGCGGTAAAGCTGGTTTTAGTGGGGGATGGGGAACTGCGATCGCCCATTGAAGAATTAATTGAGCAATATCAACTCGAAGAAAACATTACTATTACTGGCTGGGCCAGTAGTGCCATGGTGCAGCAACATTTATTAGCTTCCCGGGCCATGGTTTTGCCGAGTTTCGCCGAAGGTTTACCGGTGGTAATTATGGAAGCCTTTGCCCTGGGTCGTCCGGTGATCAGCACCTATGTGGCCGGCATACCGGAACTGGTCAAACCGGGGGTTTCCGGCTGGCTTGTGCCCCCAGGCTCCATTCCTGATTTAGTAGAAGCAATGCAGTCTGTTTTAACTATGTCTTGTGAACAACTTACCGCCATGGCCGCAATGGGTCAGCAAGCGGTGCAGATGGATCATGATGTTCATAAAGAGGCTGAAAAATTAGCCCAGCATTTTCACACCTACGCATCGGCGCCGTAACTATGGCTTCCCTCAATAAACTGGCCATTCGTGGCACCATTTGGACTTTTGTTGGCTATGGTTCTAGTCAGGTGCTCAGACTGGCGGGTAATCTGGTGCTGACTCGTTTGTTGGTGCCGGAAATGTTTGGCCTGATGGCGTTGGTAAATACCTTTATCATTGGTCTCAATTTATTTTCTGATATTGGCATTGGCCCCAGCATTATCCAAAACAAACGGGGGGATGAGCCTAGTTTTCTCAACACGGCTTGGACTATTCAGGTTATACGGGGTGTTGGGCTATGGCTCTGTTGTTGCCTTATTGCCCTACCGGTTTCCCGTTTTTATGGCGATCGCCAACTAATTTGGTTACTACCCTTGGTGGGGTTTTCTACCATCATTGCGGGGTTTAACTCCACGGCATTATTTACCCTCAACCGCAAAATTGATCTGGGCAAGCTGACCCGTTTTGAATTCATCGTGCAGTCAATTGGGCTGGTGGTGATGATTGTCTGGGCCTGGTTCAATCCCACCATTTGGGCGTTGGTGATGGGTAATTTTGTGCTCAGTCTGGTGAAAATGATTTGGAGTCATTACCTGGTGGCTGAACCCCGCAATCGCTTTACCTGGGATCCCACTGCTTTACAAGAAATTGCTCGCTTTGGCCGCTGGATTTTTGTTTCCACAGCCATGACCTTTCTCGCCACCCAGGCCGATCGCCTGATTCTAGGGAAAATTTTCAGCCTAACCTTACTGGGGGTTTATACCATCGCCTTTACCCTGGCAGAACTACCCCGGCAAGTTTTGAGTCGAGTCAATGGCAAGGTCATGTTTCCCGTAATTTCCCAACAAATAGACTTACCCCGGGCTGAGTTACGCAGTAAAATCCTTAAAAAACGCTGGTTATTACTAGGGGCGCTGGCGATCGCCATTGCTGTGATGATCAGTTTTGGCGATTGGCTTATTCTTTTTCTCTACGATGAACGCTATCGGGCTGGGGCCTGGATGTTACCCATCCTAGCGGCCGGTTTATGGTTACCAACCCTGGCTTTAACTATTGATCCTGTCCTCTATGCCCTAGGTAAGCCTCAATTAGTGGCGATCGGTAACTTTGCCAAATTTGCCTATATGCTGATTTTTATTCCCCTGGGGTTTCACAGCTTTGGGGTTTTAGGGGCGGTGATTGTGGTGGCGGCCAATGATCTGCCGTACTATCTAGCAGTGGCTTACGGGGTTTGGCAGGAAAAATTGAGTGGTTTTCGCCAAGATTTACTCTCCACTCTATTACTACTGGGGGTTGCTAGTCTTTTGATCACAATTCGCTGGAGTCTGGGACTGGGTTTACCGATTGAAGCGTTATGGAGTTAGGAGTATGAAAATCACCTTTGTTTTACCCTATGCCGGTTTAGCGGGGGGCATTCGGGTGGTGGCCATTTATGCCGATCGCCTGCAAAAACGAGGCCATGAGGTATTTATAATTTCCCAGCCTCTACCTAAACCTGGAATAAAGCAGAGAATTAGCCAATGGCTTCGGGGGAAAAAGACCCCTGCTCAGCCGTCCGCCTCCCATTTTGACGGGTTAAACGTACCCCATAAAGTGCTGGAAACCTGTCGTGCCGTTGGCGATCGGGATTTACCAGATGGGGATGTGGTGATTGCTACCTGGTGGGGAACCGCTGAGTGGGTAGCTAAACTTTCACCGAGCAAAGGGCAAAAAGTTTACTTTGTCCAACACCATGAAATACATCCCTATTTTCCCGTCGAGCGAGTTAAGGCCACCTATCGTTTGCCGCTGTATAAAATCGTCATTGCCGAGTGGCTGAAAAAGGTGATGGCAGAGGAATATGGGGATTCCCAAGTCTCCCTTGTGCCCAATAGTGTTGATTTGGAGTTATTCTCAGCGTCCCCCCGGGGCCGTCAAACTGTACCCACCGTTGGCTTTATGTACTCCACTAAAGCTTGGAAAGGAACGGATTTGGCGATTCAGGGTTGGCAACTAGCTCAGGAAAAATTACCAAATTTAAAGGGCATTGCCTTTGGTTCTGAACCTGTTTCCAGCAATTTACCTTTGCCGGAGGCGATCGCCTATCATCACAAAGTTGCTCAGGAGAAGTTAAAAGAAATTTATGCAAGCTGTGATGCCTGGCTGTTTACCAGTCGGTTGGAGGGGTTTGGTTTACCTATTTTAGAAGCCATGGCCTGCCGCACCCCTGTGATTGGGACCCCCACGGGAGCGGCCCCGGAACTGATAGAGCAGGGAGGTGGGATTTTAGTACCCCCTGAAGATCCAGCGGAGATCGCCGCAGCCATTGTCAAAATCTGCACTCAACCCCTTGAACAATGGCAAACGTTGTCGGACAAGGCCTACCAGACTGCCAGTTGCTACAGTTGGGATGATGCCACCACCTTATTTGAACAGGCTTTAGAGGAAGCAACCATGGCAACAGCAAACGATCCATGACCCCCCAAGCCCAACTGGTTCTCCTGCTGTGGTTACCAGTTATTCTGTATTTCTTTCGACGCTACCCTCCCCGTACCGCTGTCATGGTCAGCTTTTTGGGAGGCTTACTTTTTCTGCCGCAACGTACTGGCTTTGCTTTGCCGCTTATCCCCGACTATCAGGGCATGGTCGCCACCTGTTACGGCATTGTGGTGGGGCTTTGTATCCATGATTTGGAACGGCTGAAAAAATTTCGGATTGAATGGCTGGATATACCCATGATGTTGTGGTGTATTTCTCCATTTATGTCCTCTGTTACCAATGGTTTAGGGGCCTATGACGGCGTTAATGAATCCATCACTCAAACTGTGGTTTGGGGCTTACCCTATATGTTGGGCAAGCTGTACTTTAATCGCCTAATTTATCTCAAACAATTGGCTGAAGGCATTATTAAAGCAGGTTTAATTTATGTGCCCATCTGCCTCTGGGAAGGACGCATGAGTCCCAATTTGCACCTGATTGTTTATGGCTATTATGCCCATCCTTCCGGCATTAGTCAGGCCATTCGCTACGGTGGCTATCGTCCCAATGGGTTTATGCAACATGGCTTGATGGTGGGGATGTGGATGATGACAGTAGCATTAATTACCATCTGGCTCTGGCAGTCCAAAACCTTTACCAAAATTTGGAATTACGAAATTAAATCATTGATTCCGGTCCTGGTGTTTACCGTGATCTGGTGCCGCTCGACAGGGGCCTATGGTTATTTTTTCTATGGCTTGATTATTCTCTTTACTGCTAAATTTCTAAAATCAAACTTGCCCCTACTCATTTTAATTTTTGGCCTTGGCTGGTTCCTCTATATGAATGTGACCGGTCAGTTCCATGGGGATAAAATTCTCGCTTTTTTAAGTGAATATACCAATCCTGATCGCATTCAATCCCTGGGCTTTCGCTGGATAAATGAGGAGATTTTAGCGGAAAAAGCCCGAGAGCGATTTTGGTTTGGTTGGGCGGGCTGGAAACGCAATCGGGTCTATGAAGAAAACTGGATCGGCGAAATTGTCGATGTGTCTGTGACCGATAGCCTCTGGATTATTGCCTTTGGCATTCAAGGAGCCTTTGGCCTGCTGAACTTAACCCTAGCCCTGCTCTTACCCCCGGCCGTTTTTGCCACATTTCGCTATCCCGCTAAGTTATGGCTCCATCCGAAAGTTGCCCCCGCCGCCGCCCTGGCCACCTGTCTGGTGCTGTTTAAGTTGGATTCTGTGATTAACAATATGTATAATCCGATTTTTCCCCTGATTAGTGGTGGTTTAGCGGGATTATGTTTACAACCACCGGAATCTTTAAAGCCCCAGTCCCGATCGCCAGCGGTTAAACAGGTAAAAAAACAGAAGCAGAAATCTAGTGAGCAGGGGAAACTCAAAACCAAGCCGGGGCGCTCAAAGTCAGGGTCAGGCAAAAGGTCTAAAGTTAGACGCAAAGTTGTACATAGGGCAGGCACGAAATCAGACAGCGATCCATCAAGCTAAGAACAGGTTGCAATTGCCCATCTCACGATCGCCGTCACGCCCCCATGAACACTTCTTTCCTCGAATCCCCCACCTTTCTCATCGGTGCCGAACGTTCTGGCACAACTCTGCTACGCTTGATGCTGTCTCACCATTCGCAAATTGCCTGGTGTAATGAGTTTGAATATGTCATCGATCAGGTAAGTGATAATGCTCAATTTCCCAAAGTATCTGACTATCAGGATTGGTTAAAGACCCATCGTATTTTTCAGGCTACTGGGTTTGAGGTTTCCCCTAACTTGACCTATGGGGAATTGGTGCAAAGCTTTTTACAGCAAAAACAAGCTCAGGAACAGAAGCCAGTGGTGGGGGCAACGGTACACCGACACTTCGATCGCCTGTTGGCCATTTGGCCCAATGCCCGTTTTATTCATATTGTGCGGGATCCCCGGGATGTGGCCCGCTCCTGCATCGGTATGGGCTGGGCGGGTAATGTGTGGACTGGTTCCCAACGCTGGCTGGAAGCAGAGCAAGATTGGGAGGCGTTGAAGCAAACTCTACCGGTTAATAACTACGTTGAGATCAGTTACGAAAACCTAATTCGTGAGCCCCAAACTGTATTGACCCAACTGGCCAATTTTTTAGGGGTCGCCTACGACCCGGCGATGTTGCAGTACAACCAAGACACAACCTATGACCAACCCGATAGTAGTTTTCTCAATCAATGGCGACGCAAATTAGGCGATCGGGAAATTCAACTGGTGGAATCCCGAGTTGGGGATTTGTTGTTGCAACGCGGCTATGAAGCCAGTGGACTGCCCACGATCCAGCTTACAAGTAGTCAAATAAAATCTCTTAAATTGCAGGATTGGTGGGCCCGGGCAAACTTTCGTTTACAGCGTTACGGGGCAGTCTTGTTTACTTTAAATTACATTACCAGTCGTTTACCACTTCGGGCGTGGCGGGACAGAATACAACTGAAAATCAACCAAATTGACTTGGAATATATCAAATAGATTTCGGTACTCTTACTGCAATTTCATTACTTTTTCCCCGCCCTAAGAGCGTGTTTGAAAAGCCCCCCTGGTCCCCCAAGTTTGGGGGGAAACTAAATCAAAGTCCCCCAGTATTGGGGGATTTAGGGGGCAGAATCCGACTTTACAAACAGATTCTAAGCAACTTATTAAAAGGTATTCCATGTCTTCCGCTTTCTTCAACTATTTTGATGGCACATACATTATTAACCTAGCCGAACGAGGTGATCGCCGTCGGGAAATGATCCAAGAGTTTCAGCGGTTTAAAATTCTTGGTTTGCCCAAAAATGCTGCATTTTTTACAGCGGTAAAGCCATCAGACCAAGGAAATTTTCCGAGCCTGGGGGCCAGGGGGTGTTTTCTAAGTCATTTGGGAGTTTTGAAAGTGGCCAAAGCCCAAAACTTGGAACAGGTTCTCCTATTGGAAGATGATGCCACATTTACAAAAGACTTAGTTCAAAATCAAACCCAATTACTGCAAGAGTTACAAACGACTTCCTGGGACTTTGTTTACTTCGGTCATAATGTTTCAGCTAACACAAACTCCCTTTTGCATCTCTATGATGAGCCAATTATTCAAGCCCATTTTCTCGCCATCCATAGCCGTATTTTTGACCAGTTGATCGACTTTTTAGAAACATTGCTAGAACGTCCCGGTGGTCATCCCGATGGCGGCCCCATGCATGTGGATGGAGCTTATTCCACCTTTCGCCAACAAAATCCCCAGATCAAAACCTTAGTCGCCTCAATTCCATTAGGATTTCAACGGGCTTCCTGTAGTAGTATTGCCCCTCGCCAATGGTTTGATCGCTGGCCCGCCGCCACCAATATTGTCAATCTGGCCCGCAAAGCTAAGAATATTTACCAAAAAGTAGCTGTCTAGGAAGTTCTTTTTTCCCTCTAGTTGCTAAGAGTATTTGCAAGATTATGGCCATAATTGCTTCAAACAATAGCTGGGATTTGTATCAGCTTGCCGTTGTTATTCTCAATTACCGTACCCCCCAGCTTGTAGTGGATTGTTTGGCATCATTAGTATCCCAAATTGACCCCCAAACCCAGCAAGTAATTGTAGTTGATAATGCCTCGGGGGATGACTCGGTGGAAGAGATTGAAAAGGCGATCGCCAACAATAATTGGCAAGATTGGGTAAGGCTGTTGCCTTCGGATGTTAATGGTGGTTTTTCAGCGGGCAATAATTTGGGAATCCAGGCAATTCGAGCGGAGAATTATCTACTCCTCAATAGCGATACCATTGTGCGGCCAGGGGCAATTCAAACCTTATTAGTAGCCCTAGAACAGTATCCAGAGGCGGGACTGTTCAGTCCCCGCTTGGAATGGCCCGATGGCACTCCCCAAATTAGTTGTTTTCGGGATCATTCACCGTTGAGTGAAATGATTGATGGGGCCCGTACCAGTGTAATTACTAAACTCTTGCAACCCTTTGATGTGCCCATCCCCGTCACAGAACAGTCCTTTGAACCGCAGTGGACAAGTTTTGCCTGTGTTCTCATCCGGCGATCGGTGGTTGAACAAATTGGCTTAATGGATGACGGTTATTTTATGTACTACGACGATATTGATTATTGTCGCCGCGCCCGTCAAGCTGCCTGGAAAATTCGCTATATTCCCCAGGCCAGTGTGGTACACCTACGGGGGGGTAGTGGTTCAGTGAAATCCGATGTGGCCAGCCGTAAACGTCCCCGGCCCTATCTATATGCGTCCCGATCGCGCTACTTTGCCAAATTTTATGGCCCCCTAGGTTTAGCCCTGGCTAATTTAGGTTGGTTGGGGGGATGGGGCATTGCCGCCCTACGGGAAATTCTGGGCCAGAAAGAACCCCACACCTGCGATCGCCAATGGCAAGATATTTGGTTTCAATGGCGACAACCGTTAAAGCCCTACCGTCCGGAGTAGAATTTCCAAAGTTAAACATTTCGTAAACATCGACAAAAGCGGTGGGGAAGCATACTGAAAACTATCAGGAATTTAACCCAATGTTCACAGCACTATGACGGACTGCTCCCCAACTACAGATCATCCAAAAGGCCCCGATTTTATCATTATCGGCGGCATGAAATGTGCCACCAGTACCCTCCACGAACAACTGGCTCTGCAACCGGGGATTTTTATGACTTCGCTGAAGGAACCCAATTTTTTCAGCAATGATGAGGAGTTCGCAAAGGGGATGGACTACTACCAGTCCCTTTTTGCCGGGGCCCAGCCCCAGGATCTCTGTGGTGAGTCCAGCACCCATTACACGAAATTGCCCACCTACCCTGACACCGTAAAACGTTTAGCAGAGGCATTTCCCCAGACCAAATTTATTTATGTGATGCGTCATCCCATCGATCGCCTGGTGTCACAATATATCCATGAATGGACCCAACGGGTGGTAAATACGGACATTAACACGGCGATCGATCAGTTCCCAGAGATGATCGAATACAGTCTTTATAGCAAGCAATTACAACCCTACTTTGAGCAGTTTGGACGTGAGCGGGTGTTACCTGTCTTTTTTGAACGGATGTTAGCCCATTCCCAGGCAGAGTTAGAACGGGTTTGTAACTTTATTGGCTATCAAGGAACTCCCATTTGGCAAGAATTAAATCCGCAAAATGTATCCAGCGATCGCATACGCATCTCAGGCTGGCGAGACTTTTTAGTCGAAGCACCGGGATTAAAGCAGCTACGCCGCTGGCTAATTCCTAAATCTTTACGAACCTGGATAAGAAGCCTCTGGAGTATGAAAAAACGTCCTCAACTTAGCAACGAACGGTTAGCATATCTCAAAAAAATCTTTGATCAAGACTTGCAAGTATTAGGCTCTTGGCTAGGCATTCCCCTAGACTGTACCACCTTTAAAACAACGGTGAAAAGCCAAAATTCGGCGTGGTTCAAAAGAGATCAAATTTAGGTACTACGGGCACAATAAATTGAGGTAGGGGTCGAACCTAGATAAGAGTAGAATAGTGCAAGATGACCCTTAAAGCCTTATCCTGTAAGCATTAAGCTGTTGTCGCTATACAGGGAGTGATCTGAATTTTGTGTAAGGGGAGTAAAATCCAATCAAAAGGAGGACACCCCTTTATGGTACAAAAAAACAAGAAGCAAATTGTGTGGATACCTTACTAGACGAGTTGCTGGAAGAGTATCAAACCCCTAAGCTTACTAGTaataCTGCAGAGAGAATATAAAAAGCCAGATTATTAATCCGGCTTTTTTATTATTTAGACGTCAGGTGGCACTTTTCGGGGAAATGTGagaataaataaatcctggtgtccctgttgataccgggaagccctgggccaacttttggcgaaaatgagacgttgatcggcacgtaagaggttccaactttcaccataatgaaataagatcactaccgggcgtattttttgagttatcgagattttcaggagctaaggaagctaaaatggagaaaaaaatcactggatataccaccgttgatatatcccaatggcatcgtaaagaacattttgaggcatttcagtcagttgctcaatgtacctataaccagaccgttcagctggatattacggcctttttaaagaccgtaaagaaaaataagcacaagttttatccggcctttattcacattcttgcccgcctgatgaatgctcatccggaattccgtatggcaatgaaagacggtgagctggtgatatgggatagtgttcacccttgttacaccgttttccatgagcaaactgaaacgttttcatcgctctggagtgaataccacgacgatttccggcagtttctacacatatattcgcaagatgtggcgtgttacggtgaaaacctggcctatttccctaaagggtttattgagaatatgtttttcgtctcagccaatccctgggtgagtttcaccagttttgatttaaacgtggccaatatggacaacttcttcgcccccgttttcaccatgggcaaatattatacgcaaggcgacaaggtgctgatgccgctggcgattcaggttcatcatgccgtttgtgatggcttccatgtcggcagaatgcttaatgaattacaacagtactgcgatgagtggcagggcggggcgtaaCAACATACGAGCCGGAAGCATAAAGTGTAAAGCCTGGGGTGCCTAATGAGTGAGCTAACTCACATTAATTGCGTTGCGCTCACTGCCCGCTTTCCAGTCGGGAAACCTGTCGTGCCAGCTGCATTAATGAATCGGCCAACGCGCGGGGAGAGGCGGTTTGCGTATTGGGCGCTCTTCCGCTTCCTCGCTCACTGACTCGCTGCGCTCGGTCGTTCGGCTGCGGCGAGCGGTATCAGCTCACTCAAAGGCGGTAATACGGTTATCCACAGAATCAGGGGATAACGCAGGAAAGAACATGTGAGCAAAAGGCCAGCAAAAGGCCAGGAACCGTAAAAAGGCCGCGTTGCTGGCGTTTTTCCATAGGCTCCGCCCCCCTGACGAGCATCACAAAAATCGACGCTCAAGTCAGAGGTGGCGAAACCCGACAGGACTATAAAGATACCAGGCGTTTCCCCCTGGAAGCTCCCTCGTGCGCTCTCCTGTTCCGACCCTGCCGCTTACCGGATACCTGTCCGCCTTTCTCCCTTCGGGAAGCGTGGCGCTTTCTCAATGCTCACGCTGTAGGTATCTCAGTTCGGTGTAGGTCGTTCGCTCCAAGCTGGGCTGTGTGCACGAACCCCCCGTTCAGCCCGACCGCTGCGCCTTATCCGGTAACTATCGTCTTGAGTCCAACCCGGTAAGACACGACTTATCGCCACTGGCAGCAGCCACTGGTAACAGGATTAGCAGAGCGAGGTATGTAGGCGGTGCTACAGAGTTCTTGAAGTGGTGGCCTAACTACGGCTACACTAGAAGGACAGTATTTGGTATCTGCGCTCTGCTGAAGCCAGTTACCTTCGGAAAAAGAGTTGGTAGCTCTTGATCCGGCAAACAAACCACCGCTGGTAGCGGTGGTTTTTTTGTTTGCAAGCAGCAGATTACGCGCAGAAAAAAAGGATCTCAAGAAGATCCTTTGATCTTTTCTACGGGGTCTGACGCTCAGTGGAACGAAAACTCACGTTAAGGGATTTTGGTCATGAGATTATCAAAAAGGATCTTCACCTAGATCCTTTTAAATTAAAAATGAAGTTTTAAATCAATCTAAAGTATATATGAGTAAACTTGGTCTGACAGtaatgccctgcacttcatccttaactggtatcgggactcttaggtgagtggtgagatacggggcatgatgtccccttccccctttgggtttatctatgccctgcatgggtttagcctgttaacgggattatattcccatcataactccctgtttttggtatccagttcctaggcttgattaattaataaggattcagtggatacggtatcagagtgatacaaaatagaatcccgctcaaaccaccgggaaaaaatagccgatcgcccatcggggtcaatattggcggggccataatgtcgcttagtattgccccgttccccaaaccggcccagatactcaagatgtaaacccatttttttcaagacagattgcacgaaggcgatcgcccctttgtcagggttgatcgtgatgcccaaggcctgcttaatttctgccttgttgggcaggatagtcttctcaaaccaattggctagggaatccttggaaaattcccctatcccggtaaggaatctttcaaagcccaatactttaaggaagtgaacggggacggtgagagtcttccggctagcatccttggcacaaacctttccatcttccccggccaaattttggagcctttggctgtcccttgcctgtaaaaattctgcaccggtggtgaagtaataatgcagggtcaattgggccagccatccttgatcacatttctccacatcttctggggttatgtcatcggtagccagggcacggcaaagatctcccttccgctcttgatatcgttccgcttccgtcttaacttgcttccgcttcaaactttcataggtgaagtcatcgggattaaggctctcggcgatcgccgtggtttcctttccatagttatggtcacggatagctttaatgcgatcagctacgtcttccgccccggtgaccatatctgggtcaggttctttctgtgtgtacccttcttcccctaatttttcaagagtagttgattttaagcttttcttcccttgattgtgcagagccgccataatagcccaggttttaagatgctctggcttctcatcatcaaacagggttaaattgtcggctgtattcaatgccccgatagtagccttggctttcttattctccacattaaggatatagcgagggttagtttccccgccagcaataaaacaattattaggggcacgattgcgaatccaaacatggcgatccacatcgggacgatacctttctaatccttggcagaattgctctactgtttgtgttccctgtccgaatccatagacttcatcaaaatagggcttatcaatgctgattcccgtctctattaccggggacgtgatgacaatatccttgtcttctaaatatctatctaagttatccatacagccataggcagggttagtcttatcgcttactgtatgggcatctaagacccctactgacttatcagggaataacattttgaataagtcccctaggttagttgttgaatagatagactgtgctttttgtgccccggtgcaaatctgtatttttttaccattagcaacagtattaatagcggaagtaagcaaatcttccggggaattataaacaatcaaattacgcttatcctgcactggcttaaacgtgttaacgacaatatagcattctgccttaccaccgattaagtcttggacatacttgatagtcaccggggacaaatcagcatcagacaaaataatcttgccccccgaatcagcggcggcgatcaatatttcttggaagcgggccaagatggctggtttatgtttgcccaggtttccccgggaactatctaataattcccatatcaattgctcgcattcatcaaggatgatgtcatggccccggaatgtttcggggtcaagtttcaggatgctatcaatgcacaatccgattcctaaggccccattagtgtcgctctcggacaaatctctgatgtagtccacaccaaaccggccggatagggcaatgcctagttgaattcggtgagtgagtggataagtccggcgaaaatcttctcgccgttgctccaccatttttgagatcgcttccgtctttcccgtgcccttggctgatttaatcccgattattttggcggtggtaggggcattaatgttgcttaggtatctttcgtgccgggtttgattcacccattgggataggtcagcatacggcttgttttggaactgttctaggctgatgccccgagcgatcgcccggtgaaatttagcagggttattggcgatcaagtcatcaatgcccttgccgtcttccccgttccattggcagatcttgaccgttgccttagcgtgataggtcaggttacgagccagccgttttgtgcccttaaagactgcctttcgtcccttgctaccctttgcatcctggtcataggcgatcgctacttctcgcccctgcacatagggcaataatgacggtttgatggttagaccatcgttgccacataaacagccatagagactcagggccacgtaaccttggctgatggcggctaaagctttcttccccccttccgtcacaatcaagggaatctcaggatgatccacaaaccagggccaaaaatcttgaccatcttccggtggtttgaccccatgcttttcggcgatcgccaaaatgatccggcggggaattgttggcagatagggcacgtcccctatgcctgtcggtgctagatactgccctgaccgcttgcccgtcttgtcttcaccaaagatttttacctgccatacgttcccattctcagaccggaaaatggcggcctgcctgtcttccttggcttgatgtccaaagcgggtaaattttcgccccagggcatcggcgatcggcgttgccaagacttccttggtgatggggtctatctcaagatccggcacaatctccacgttggcccggaatacgtcaggggcgatcgccgaatcttctacaaattctgaccgtatttttgggtcattttttgacccttgccatccgttgaaatgctgatgggctaaggcttgagaattttggtgggaaagactataattgttcatagcggtctcgggttcaagagttgaccgcttttcttttgggaatttttagagctacagtagagacaatatttttgaagtattttgttggctttttgggccgggttattgtctgtaggtaagttttttagcgtcaactaaacttcttacgttttttactgcagcaatcttaattccctcctgaaaagcttttttttgttggaaatcttggactattgccagaattgtaacggattagatcggtcgctgtcacgctgttttatcgtcataaaagtttatttaaattaaatatgtgagcaatgctcacggctgtcgctatccctttgtcaagagataatacactttggattgtcccctaaaagattgtttttataatcggcttattttctctttctggtgttattagtctctttttgagcgacgacgatc
