# Supplementary material for: Transfer of the synechan biosynthesis and regulatory pathway enables sulfated polysaccharide production in Synechococcus elongatus PCC 7942
Source: Sci Rep. 2026 Apr 28;16:13012. doi: 10.1038/s41598-026-46439-4 (PMC13125312; doi:10.1038/s41598-026-46439-4)
Supplement: Supplementary file 8 — Supplementary Table S3. [file 41598_2026_46439_MOESM8_ESM.xlsx]

## Sheet: IPTG- vs. WT
Name	Chromosome	Region	product	IPTG- vs. WT - Max group means	IPTG- vs. WT - Fold change	IPTG- vs. WT - Log fold change	IPTG- vs. WT - P-value	IPTG- vs. WT - FDR p-value	IPTG- vs. WT - Bonferroni	7942_1_S11_R1_001 (GE) - Total counts	7942_1_S11_R1_001 (GE) - RPKM	7942_1_S11_R1_001 (GE) - TPM	7942_1_S11_R1_001 (GE) - CPM	7942_2_S12_R1_001 (GE) - Total counts	7942_2_S12_R1_001 (GE) - RPKM	7942_2_S12_R1_001 (GE) - TPM	7942_2_S12_R1_001 (GE) - CPM	7942_3_S13_R1_001 (GE) - Total counts	7942_3_S13_R1_001 (GE) - RPKM	7942_3_S13_R1_001 (GE) - TPM	7942_3_S13_R1_001 (GE) - CPM	7942_4_S14_R1_001 (GE) - Total counts	7942_4_S14_R1_001 (GE) - RPKM	7942_4_S14_R1_001 (GE) - TPM	7942_4_S14_R1_001 (GE) - CPM	7942_5_S15_R1_001 (GE) - Total counts	7942_5_S15_R1_001 (GE) - RPKM	7942_5_S15_R1_001 (GE) - TPM	7942_5_S15_R1_001 (GE) - CPM	7942_6_S16_R1_001 (GE) - Total counts	7942_6_S16_R1_001 (GE) - RPKM	7942_6_S16_R1_001 (GE) - TPM	7942_6_S16_R1_001 (GE) - CPM
"slr5058"	pBNSTxssQRgB_1	3489..5846		80.561	1489.96	10.5411	2.47423e-05	0.000315315	0.0652703	0	0	0	0	0	0	0	0	0	0	0	0	194	63.9103	65.2736	187.208	241	90.1315	91.6598	244.294	275	87.6413	88.434	243.663
"sll5059"	pBNSTxssQRgB_1	5886..6794		347.054	2480.29	11.2763	6.43519e-06	9.32749e-05	0.016976	0	0	0	0	0	0	0	0	0	0	0	0	366	312.774	319.445	353.187	375	363.807	369.975	380.125	441	364.581	367.879	390.748
"sll1581"	pBNSTxssQRgB_1	6816..8330		2067.43	24569.1	14.5846	5.32475e-09	1.77806e-07	1.40467e-05	0	0	0	0	0	0	0	0	0	0	0	0	3514	1801.78	1840.21	3390.98	3997	2326.62	2366.07	4051.62	4181	2073.9	2092.66	3704.57
anL01	AF441790	205..3204	COG1763; MobB; molybdopterin-guanine dinucleotide biosynthesis protein	10.3649	1.46616	0.552045	0.120245	0.282212	1	16	4.91162	5.76351	23.8847	22	6.39534	6.92304	28.7674	18	4.96753	5.30198	22.6523	56	14.5004	14.8097	54.0395	36	10.5824	10.7618	36.492	24	6.01187	6.06625	21.2652
anL02	AF441790	complement(3314..4228)	conserved hypothetical protein	15.5616	1.05709	0.0801044	0.841525	0.927623	1	6	6.03887	7.08628	8.95678	13	12.3904	13.4127	16.9989	16	14.4773	15.452	20.1354	15	12.7345	13.0062	14.4749	25	24.0947	24.5033	25.3417	12	9.85553	9.94467	10.6326
anL03	AF441790	complement(4484..4699)	conserved hypothetical protein	311.902	1.31985	0.400369	0.0773855	0.207444	1	41	174.806	205.125	61.2046	49	197.836	214.16	64.0729	44	168.651	180.005	55.3724	99	356.036	363.631	95.5342	90	367.445	373.675	91.23	61	212.225	214.144	54.049
anL04	AF441790	5077..5250	hypothetical protein	52.0199	-1.2959	-0.373955	0.339102	0.548173	1	10	52.9269	62.1068	14.928	8	40.0961	43.4046	10.4609	13	61.8563	66.0208	16.36	17	75.8949	77.5138	16.4049	9	45.6138	46.3873	9.123	8	34.551	34.8635	7.08839
anL05	AF441790	complement(5275..6699)	COG5361; conserved hypothetical protein	255.268	-1.19475	-0.256704	0.206597	0.404772	1	349	225.547	264.666	520.986	385	235.618	255.059	503.43	417	242.276	258.588	524.779	602	328.167	335.167	580.925	420	259.919	264.326	425.74	337	177.719	179.327	298.598
anL06	AF441790	7072..8031	conserved hypothetical protein	23.4497	-1.25251	-0.324819	0.223946	0.427721	1	21	20.1453	23.6394	31.3487	31	28.1613	30.485	40.5359	22	18.9732	20.2506	27.6862	30	24.2752	24.793	28.9497	28	25.7211	26.1573	28.3827	26	20.3527	20.5368	23.0373
anL07	AF441790	8462..8722	hypothetical protein	28.0683	1.4425	0.528571	0.365873	0.571446	1	7	24.6992	28.9832	10.4496	0	0	0	0	6	19.0327	20.3141	7.55078	10	29.7627	30.3976	9.64992	11	37.1668	37.797	11.1503	6	17.2755	17.4318	5.31629
anL08	AF441790	8807..9094	hypothetical protein	7.28931	1.76698	0.821286	0.386191	0.589492	1	0	0	0	0	2	6.05619	6.55591	2.61522	1	2.87473	3.06827	1.25846	1	2.69724	2.75478	0.964992	2	6.12408	6.22792	2.02733	5	13.0466	13.1646	4.43024
anL09	AF441790	complement(9101..9418)	conserved hypothetical protein	13.2259	1.01036	0.0148646	0.981783	0.992686	1	6	17.376	20.3898	8.95678	3	8.22728	8.90614	3.92283	2	5.20706	5.55763	2.51693	8	19.5423	19.9592	7.71993	3	8.31951	8.46057	3.041	5	11.8158	11.9227	4.43024
anL10	AF441790	complement(9463..9732)	cd01182; INT REC C; DNA breaking-rejoining enzyme; intergrase/recombinase; C-terminal catalytic domain	15.8053	1.38198	0.466732	0.449643	0.655662	1	3	10.2325	12.0073	4.47839	2	6.45994	6.99297	2.61522	3	9.19914	9.81847	3.77539	5	14.3853	14.6922	4.82496	5	16.3309	16.6078	5.06833	6	16.6996	16.8507	5.31629
anL11	AF441790	9877..10170	COG2929; conserved hypothetical protein	29.6605	-1.29194	-0.369541	0.370793	0.577421	1	9	28.1917	33.0814	13.4352	11	32.6293	35.3216	14.3837	10	28.1606	30.0566	12.5846	19	50.2018	51.2726	18.3348	6	17.9973	18.3025	6.082	8	20.4485	20.6335	7.08839
anL12	AF441790	10136..10465	COG3514; conserved hypothetical protein	998.071	1.27365	0.348973	0.133591	0.301982	1	197	549.766	645.12	294.081	225	594.608	643.671	294.212	270	677.391	722.997	339.785	647	1523.01	1555.5	624.35	300	801.698	815.291	304.1	294	669.504	675.56	260.498
anL14	AF441790	10610..10849	hypothetical protein	14.69	-2.09328	-1.06576	0.105655	0.26024	1	5	19.186	22.5137	7.46398	4	14.5349	15.7342	5.23044	3	10.349	11.0458	3.77539	4	12.9468	13.2229	3.85997	2	7.3489	7.4735	2.02733	2	6.26237	6.31901	1.7721
anL15	AF441790	complement(10980..11411)	COG3432; putative transcriptional regulator	11.1777	1.38472	0.469593	0.446102	0.652394	1	3	6.39533	7.50457	4.47839	1	2.01873	2.1853	1.30761	5	9.58243	10.2276	6.29231	7	12.5871	12.8556	6.75494	6	12.2482	12.4558	6.082	5	8.69773	8.7764	4.43024
anL15.5	AF441790	11601..11726	conserved hypothetical protein	27.8373	2.17056	1.11807	0.162249	0.341862	1	2	14.6179	17.1533	2.98559	0	0	0	0	2	13.1416	14.0264	2.51693	4	24.6605	25.1866	3.85997	5	34.9947	35.5881	5.06833	4	23.8566	24.0724	3.5442
anL16	AF441790	complement(11835..12809)	COG0604; Qor; quinone reductase and related Zn-dependent oxidoreductase	26.7265	1.91048	0.933932	0.00473775	0.0260379	1	9	8.50088	9.9753	13.4352	11	9.83898	10.6508	14.3837	16	13.5864	14.5011	20.1354	45	35.8526	36.6174	43.4246	26	23.5165	23.9152	26.3553	27	20.8103	20.9986	23.9233
anL18	AF441790	complement(13037..13762)	cd03139; GATase1PfpI2; contains a type 1 glutamine amidotransferase-like domain	7.18916	1.63493	0.709232	0.294708	0.506355	1	4	5.07398	5.95404	5.97119	1	1.20123	1.30034	1.30761	3	3.42117	3.6515	3.77539	3	3.20994	3.27842	2.89497	10	12.1469	12.3529	10.1367	6	6.21061	6.26679	5.31629
anL19	AF441790	13855..14562	smart00065; GAF; contains a domain present in phytochromes and cGMP-specific phosphodiesterases; smart00421; helix turn helix Lux regulon (HTH LUXR)	10.0667	-1.09303	-0.128327	0.810617	0.905721	1	9	11.7067	13.7372	13.4352	5	6.15884	6.66702	6.53805	6	7.01629	7.48867	7.55078	11	12.069	12.3265	10.6149	12	14.9469	15.2003	12.164	3	3.18426	3.21306	2.65815
anL21	AF441790	14905..15528	COG3544; conserved hypothetical protein	80.0378	-1.36576	-0.449706	0.0559777	0.16299	1	56	82.6474	96.9821	83.5966	69	96.4332	104.39	90.2251	46	61.0327	65.1418	57.8893	62	77.1827	78.8291	59.8295	63	89.0347	90.5444	63.861	53	63.828	64.4053	46.9606
anL22	AF441790	complement(15804..17120)	smart00387; HATPase c; histidine kinase-like ATPase	32.1958	1.23021	0.298909	0.227978	0.433289	1	25	17.4816	20.5136	37.3199	37	24.5007	26.5223	48.3816	29	18.2306	19.458	36.4954	68	40.1085	40.964	65.6194	46	30.8018	31.324	46.6287	45	25.6771	25.9094	39.8722
anL23	AF441790	complement(17089..17763)	COG0745; OmpR; response regulator consisting of a CheY-like receiver domain and a winged-helix DNA-binding domain	39.4402	1.46027	0.546235	0.0845997	0.219444	1	18	24.5581	28.8175	26.8703	15	19.3798	20.9789	19.6142	15	18.3983	19.6369	18.8769	37	42.5805	43.4888	35.7047	29	37.8876	38.5301	29.3963	34	37.8525	38.1949	30.1257
anL24	AF441790	17986..18468	conserved hypothetical protein	66.9052	1.56516	0.646312	0.0409864	0.129798	1	18	34.3203	40.273	26.8703	16	28.8892	31.2729	20.9218	20	34.2825	36.5906	25.1693	51	82.023	83.7727	49.2146	42	76.6841	77.9844	42.574	27	42.0084	42.3884	23.9233
anL25	AF441790	18632..19222	smart00420; HTH DEOR; contains a helix turn helix domain; deoxyribose operon repressor	0.983746	-1.39538	-0.480655	0.718358	0.849656	1	0	0	0	0	2	2.95124	3.19476	2.61522	0	0	0	0	0	0	0	0	0	0	0	0	2	2.54309	2.5661	1.7721
anL26	AF441790	19197..19586	conserved hypothetical protein	80.9803	-1.68257	-0.750671	0.000946977	0.00730446	1	28	66.1179	77.5857	41.7983	43	96.1537	104.088	56.2272	38	80.6693	86.1005	47.8216	35	69.7134	71.2005	33.7747	26	58.7912	59.788	26.3553	31	59.7334	60.2736	27.4675
anL27	AF441790	19841..20083	conserved hypothetical protein	20.8276	1.32585	0.406923	0.52527	0.720265	1	0	0	0	0	6	21.5331	23.3099	7.84566	4	13.6283	14.5459	5.03385	10	31.9673	32.6492	9.64992	5	18.1454	18.4531	5.06833	4	12.3701	12.482	3.5442
anL28	AF441790	complement(20113..21075)	COG4974; XerD integrase/recombinase	25.2432	1.31482	0.394864	0.236014	0.445037	1	21	20.0825	23.5657	31.3487	13	11.7728	12.7442	16.9989	14	12.0363	12.8466	17.6185	34	27.4262	28.0112	32.8097	34	31.1355	31.6634	34.4647	22	17.1679	17.3231	19.4931
sepT1	AF441790	complement(21165..21515)	pfam02452; PemK	77.2275	1.50673	0.591422	0.0569519	0.16528	1	13	34.1085	40.0244	19.4064	13	32.2997	34.9648	16.9989	21	49.5338	52.8687	26.4277	39	86.3118	88.1529	37.6347	34	85.4231	86.8715	34.4647	28	59.9475	60.4897	24.8094
sepA1	AF441790	complement(21506..21721)	conserved hypothetical protein; putative antitoxin	100.475	2.11649	1.08167	0.0159048	0.0646487	1	9	38.372	45.0274	13.4352	15	60.5619	65.5591	19.6142	3	11.4989	12.2731	3.77539	45	161.835	165.287	43.4246	18	73.489	74.735	18.246	19	66.1028	66.7007	16.8349
anL30	AF441790	complement(21765..22094)	COG1669; putative nucleotidyltransferase	122.916	1.34273	0.425169	0.061452	0.175255	1	22	61.3952	72.0439	32.8415	29	76.6383	82.962	37.9207	29	72.7568	77.6552	36.4954	59	138.884	141.846	56.9345	40	106.893	108.706	40.5467	54	122.97	124.082	47.8466
parB	AF441790	complement(22197..23021)	smart00470; contains ParB-like nuclease domain	17.3549	1.41724	0.503089	0.255436	0.465127	1	8	8.93021	10.4791	11.9424	12	12.685	13.7316	15.6913	7	7.02479	7.49774	8.80924	28	26.3643	26.9267	27.0198	7	7.48251	7.60939	7.09566	20	18.2178	18.3826	17.721
parA	AF441790	complement(23018..23629)	COG1192; Soj; ATPase involved in chromosome partitioning	14.65	1.8131	0.858461	0.0801411	0.211836	1	3	4.51435	5.29734	4.47839	2	2.84997	3.08513	2.61522	8	10.8225	11.5511	10.0677	12	15.2315	15.5564	11.5799	8	11.5277	11.7231	8.10933	14	17.1908	17.3463	12.4047
sepA2	AF441790	23763..24029	conserved hypothetical protein; putative antitoxin	279.122	1.39506	0.480331	0.0377915	0.122474	1	43	148.314	174.039	64.1902	52	169.845	183.86	67.9957	46	142.638	152.241	57.8893	126	366.583	374.402	121.589	88	290.653	295.581	89.2026	64	180.131	181.76	56.7071
sepT2	AF441790	24040..24423	COG1487; VapC; putative nucleic acid-binding protein; contains PIN domain	71.5336	1.58831	0.667494	0.122341	0.285606	1	18	43.1685	50.6558	26.8703	13	29.5239	31.96	16.9989	14	30.1847	32.2169	17.6185	51	103.17	105.37	49.2146	40	91.8612	93.4188	40.5467	10	19.5699	19.7469	8.86049
anL35	AF441790	complement(24420..24770)	COG0607; PspE; rhodanese-related sulfurtransferase	121.452	1.55728	0.639029	0.115159	0.275432	1	22	57.722	67.7335	32.8415	21	52.1764	56.4816	27.4598	30	70.7626	75.5267	37.7539	95	210.247	214.732	91.6742	46	115.572	117.532	46.6287	18	38.5377	38.8862	15.9489
anL36	AF441790	complement(24860..26740)	COG1104; NifS; cysteine sulfinate desulfinase/cysteine desulfurase	10.3962	-1.09621	-0.132523	0.634157	0.796621	1	16	7.83352	9.1922	23.8847	25	11.5908	12.5472	32.6903	16	7.0424	7.51653	20.1354	28	11.5633	11.81	27.0198	18	8.43892	8.58201	18.246	28	11.1864	11.2875	24.8094
srpI	AF441790	complement(26975..27895)	conserved hypothetical protein	7.89756	-1.7632	-0.818194	0.124998	0.290013	1	4	3.99969	4.69341	5.97119	17	16.0972	17.4255	22.2294	4	3.59575	3.83784	5.03385	8	6.7475	6.89144	7.71993	4	3.83004	3.89499	4.05467	8	6.52755	6.58659	7.08839
srpH	AF441790	complement(27990..28949)	COG1045; CysE; serine acetyltransferase	7.20665	-1.25777	-0.330873	0.437261	0.644699	1	7	6.7151	7.8798	10.4496	8	7.26743	7.86709	10.4609	8	6.89935	7.36385	10.0677	12	9.71008	9.91721	11.5799	7	6.43028	6.53932	7.09566	7	5.47957	5.52913	6.20234
srpG	AF441790	complement(28946..29935)	COG0031; CysK; cysteine synthase	17.0723	-2.27869	-1.1882	0.00103382	0.00784621	1	17	15.8139	18.5568	25.3775	25	22.0225	23.8397	32.6903	16	13.3806	14.2814	20.1354	18	14.1238	14.425	17.3698	10	8.90775	9.05879	10.1367	8	6.0726	6.12753	7.08839
anL42	AF441790	30391..30750	conserved hypothetical protein	22.7348	-2.19239	-1.13251	0.010714	0.0490687	1	10	25.5813	30.0183	14.928	10	24.2248	26.2236	13.0761	8	18.3983	19.6369	10.0677	9	19.4202	19.8344	8.68492	3	7.3489	7.4735	3.041	6	12.5247	12.638	5.31629
anL43	AF441790	complement(31000..31545)	COG1791; conserved hypothetical protein; contains double-stranded beta-helix domain	7.27742	-1.32522	-0.40623	0.488784	0.692488	1	2	3.37336	3.95845	2.98559	3	4.79171	5.18709	3.92283	9	13.6471	14.5659	11.3262	5	7.11361	7.26535	4.82496	4	6.46057	6.57011	4.05467	6	8.25807	8.33276	5.31629
anL44	AF441790	31647..32081	COG1959; putative transcriptional regulator	8.10838	-1.41691	-0.502746	0.439357	0.646056	1	6	12.7025	14.9056	8.95678	2	4.00961	4.34046	2.61522	4	7.61308	8.12563	5.03385	4	7.14305	7.29542	3.85997	5	10.1364	10.3083	5.06833	3	5.18265	5.22953	2.65815
anL45	AF441790	32300..32878	cd03379; beta CA cladeD; carbonic anhydrase	7.90719	1.07836	0.108844	0.847584	0.930473	1	3	4.77165	5.59926	4.47839	5	7.53101	8.15242	6.53805	3	4.28975	4.57856	3.77539	7	9.39144	9.59177	6.75494	6	9.13852	9.29348	6.082	4	5.1916	5.23856	3.5442
srpA	AF441790	32980..33999	pfam00199; catalase	7.37566	1.22207	0.289323	0.565307	0.752412	1	5	4.51435	5.29734	7.46398	5	4.27496	4.6277	6.53805	6	4.87013	5.19802	7.55078	14	10.662	10.8895	13.5099	9	7.78119	7.91312	9.123	5	3.68375	3.71707	4.43024
srpB	AF441790	34100..34648	pfam02308; MgtC family protein	8.37895	-1.5102	-0.594742	0.274951	0.48484	1	5	8.38732	9.84206	7.46398	2	3.17702	3.43916	2.61522	9	13.5725	14.4863	11.3262	4	5.65979	5.78052	3.85997	6	9.6379	9.80132	6.082	5	6.84412	6.90602	4.43024
srpC	AF441790	34800..35981	pfam02417; chromate transporter; COG2059; ChrA	5.30467	1.38984	0.474921	0.379421	0.583963	1	4	3.11651	3.65705	5.97119	3	2.21343	2.39607	3.92283	5	3.50221	3.738	6.29231	10	6.57197	6.71215	9.64992	4	2.98432	3.03493	4.05467	10	6.35773	6.41524	8.86049
srpD	AF441790	36112..37101	COG0031; CysK; cysteine synthase	13.8637	-1.11289	-0.154306	0.691319	0.833361	1	14	13.0232	15.282	20.8991	16	14.0944	15.2574	20.9218	10	8.36285	8.92588	12.5846	25	19.6163	20.0348	24.1248	17	15.1432	15.3999	17.2323	9	6.83167	6.89347	7.97444
srpE	AF441790	37098..38624	pfam01019; gamma-glutamyltranspeptidase	7.06053	2.13007	1.0909	0.0193692	0.0751046	1	1	0.603096	0.7077	1.4928	5	2.85557	3.09119	6.53805	7	3.79532	4.05084	8.80924	13	6.61328	6.75435	12.5449	15	8.66275	8.80963	15.205	12	5.90557	5.95899	10.6326
srpF	AF441790	38849..39376	conserved hypothetical protein	4.9639	-1.58404	-0.663608	0.338819	0.548173	1	3	5.23255	6.1401	4.47839	3	4.95506	5.36392	3.92283	3	4.7041	5.02081	3.77539	2	2.94245	3.00521	1.92998	4	6.68082	6.7941	4.05467	2	2.84653	2.87228	1.7721
srpJ	AF441790	39387..40448	COG1960; CaiA; Acyl-CoA dehydrogenase	13.0331	-1.48171	-0.567259	0.0833495	0.217699	1	13	11.2731	13.2284	19.4064	13	10.6753	11.5562	16.9989	22	17.1509	18.3056	27.6862	19	13.8977	14.1941	18.3348	12	9.96461	10.1336	12.164	15	10.6142	10.7102	13.2907
srpK	AF441790	40445..41257	COG1116; TauB; ABC-type nitrate/sulfonate/bicarbonate transport system ATPase component	5.35296	-1.76133	-0.816663	0.164532	0.345294	1	4	4.53101	5.31689	5.97119	6	6.4361	6.96716	7.84566	5	5.09177	5.43458	6.29231	2	1.91096	1.95173	1.92998	6	6.50825	6.6186	6.082	4	3.69734	3.73078	3.5442
srpL	AF441790	41283..42506	COG0715; TauA; ABC-type nitrate/sulfonate/bicarbonate transport system periplasmic component	5.45804	-1.80522	-0.852174	0.0693642	0.191355	1	6	4.51435	5.29734	8.95678	10	7.12493	7.71283	13.0761	7	4.73485	5.05363	8.80924	8	5.07717	5.18547	7.71993	5	3.6024	3.66348	5.06833	5	3.06979	3.09755	4.43024
srpM	AF441790	42508..43308	COG0600; TauC; ABC-type nitrate/sulfonate/bicarbonate transport system permease component	83.234	1.42663	0.512612	0.0470186	0.142405	1	27	31.0425	36.4267	40.3055	48	52.2601	56.5723	62.7653	50	51.6805	55.16	62.9231	119	115.406	117.867	114.834	70	77.0671	78.3738	70.9566	61	57.2291	57.7468	54.049
anL55.5	AF441790	43355..43579	conserved hypothetical protein	5.03708	-1.40745	-0.493083	0.615785	0.78378	1	0	0	0	0	2	7.75192	8.39156	2.61522	2	7.35931	7.85478	2.51693	2	6.90495	7.05224	1.92998	0	0	0	0	2	6.67986	6.74028	1.7721
anL56	AF441790	43634..43912	COG2929; conserved hypothetical protein	133.005	1.43439	0.520434	0.0478312	0.14404	1	25	82.5204	96.8332	37.3199	20	62.5155	67.6739	26.1522	23	68.2516	72.8467	28.9446	55	153.134	156.4	53.0745	42	132.754	135.005	42.574	42	113.127	114.15	37.2141
anL56.5	AF441790	43866..44117	COG3514; conserved hypothetical protein	192.042	1.05135	0.0722498	0.713146	0.846661	1	34	124.252	145.803	50.7551	41	141.888	153.596	53.612	46	151.129	161.303	57.8893	53	163.376	166.861	51.1446	60	209.968	213.529	60.82	68	202.781	204.616	60.2513
anL57	AF441790	44122..44325	conserved hypothetical protein	87.7463	-1.19487	-0.256853	0.437308	0.644699	1	10	45.1435	52.9734	14.928	18	76.9492	83.2986	23.537	28	113.636	121.287	35.237	23	87.5811	89.4493	22.1948	27	116.718	118.697	27.369	16	58.9399	59.473	14.1768
anL58	AF441790	complement(44375..45211)	conserved hypothetical protein	120.682	1.36478	0.448663	0.0926151	0.234696	1	77	84.721	99.4154	114.945	67	69.809	75.5691	87.6099	49	48.4686	51.7317	61.6647	174	161.487	164.931	167.909	129	135.915	138.22	130.763	72	64.6438	65.2285	63.7955
anL59	AF441790	complement(45309..45881)	conserved hypothetical protein	774.075	1.86538	0.899472	0.000220031	0.002073	0.580441	188	302.154	354.561	280.646	209	318.093	344.34	273.291	237	342.439	365.494	298.256	863	1169.95	1194.91	832.788	453	697.183	709.005	459.191	347	455.087	459.203	307.459
Synpcc7942_0001	CP000100	65..1237	DNA polymerase III, beta subunit	95.9363	-1.22353	-0.291051	0.0879989	0.225259	1	108	84.7913	99.4979	161.222	141	104.829	113.479	184.373	114	80.463	85.8803	143.465	134	88.74	90.633	129.309	131	98.4865	100.156	132.79	157	100.582	101.492	139.11
Synpcc7942_0002	CP000100	1262..2134	hypothetical protein	51.3963	1.25509	0.327789	0.119862	0.281563	1	29	30.5921	35.8981	43.2911	37	36.9615	40.0113	48.3816	28	26.5542	28.342	35.237	52	46.2703	47.2573	50.1796	54	54.5485	55.4734	54.738	62	53.37	53.8527	54.935
Synpcc7942_0003	CP000100	2178..4511	phosphoribosylformylglycinamidine synthase subunit II	185.562	1.01654	0.0236704	0.857682	0.937268	1	309	121.922	143.069	461.274	401	149.832	162.195	524.352	416	147.565	157.499	523.52	563	187.379	191.376	543.29	490	185.139	188.279	496.697	572	184.168	185.834	506.82
Synpcc7942_0004	CP000100	4596..6077	amidophosphoribosyltransferase	390.789	1.17877	0.237279	0.139262	0.31107	1	357	221.843	260.32	532.928	457	268.924	291.114	597.578	492	274.857	293.362	619.164	875	458.641	468.424	844.368	591	351.676	357.639	599.077	714	362.051	365.326	632.639
Synpcc7942_0005	CP000100	complement(6111..7706)	conserved hypothetical protein	52.353	1.18192	0.241127	0.202398	0.399346	1	68	39.2375	46.0431	101.51	69	37.7032	40.8142	90.2251	48	24.8999	26.5763	60.4062	85	41.3713	42.2538	82.0243	102	56.36	57.3156	103.394	126	59.3277	59.8643	111.642
Synpcc7942_0006	CP000100	complement(7779..8192)	hypothetical protein	10.6183	-1.09109	-0.125774	0.814024	0.907814	1	3	6.67339	7.83085	4.47839	3	6.3195	6.84095	3.92283	7	13.9987	14.9412	8.80924	6	11.2581	11.4982	5.78995	2	4.26023	4.33247	2.02733	9	16.3366	16.4844	7.97444
Synpcc7942_0007	CP000100	complement(8189..8539)	hypothetical protein	121.144	1.44916	0.535213	0.016652	0.0667597	1	23	60.3457	70.8123	34.3343	25	62.1148	67.2401	32.6903	29	68.4038	73.0092	36.4954	41	90.7381	92.6736	39.5647	54	135.672	137.972	54.738	64	137.023	138.262	56.7071
Synpcc7942_0008	CP000100	complement(8536..8859)	conserved hypothetical protein	199.705	1.25886	0.332117	0.0714667	0.195165	1	49	139.276	163.433	73.147	48	129.199	139.859	62.7653	38	97.102	103.639	47.8216	72	172.624	176.306	69.4794	80	217.745	221.437	81.0933	90	208.746	210.634	79.7444
Synpcc7942_0009	CP000100	8964..10166	argininosuccinate synthase	148.185	-1.18114	-0.240186	0.0915351	0.232522	1	154	117.891	138.339	229.891	225	163.109	176.568	294.212	178	122.502	130.75	224.006	218	140.768	143.771	210.368	192	140.747	143.133	194.624	261	163.04	164.515	231.259
Synpcc7942_0010	CP000100	complement(10252..10878)	conserved hypothetical protein	136.428	1.3767	0.461213	0.014082	0.0590108	1	44	64.6265	75.8356	65.683	63	87.6264	94.8567	82.3794	57	75.2657	80.333	71.7324	84	104.07	106.29	81.0593	96	135.023	137.312	97.312	142	170.193	171.732	125.819
Synpcc7942_0011	CP000100	complement(10998..11474)	conserved hypothetical protein	58.1109	1.18691	0.247206	0.374688	0.580466	1	26	50.1973	58.9038	38.8127	19	34.7374	37.6037	24.8446	17	29.5067	31.4932	21.3939	34	55.3698	56.5509	32.8097	26	48.0683	48.8833	26.3553	45	70.8947	71.536	39.8722
Synpcc7942_0012	CP000100	complement(11641..11964)	SSU ribosomal protein S6P	439.249	-1.11591	-0.158221	0.309202	0.518547	1	148	420.671	493.634	220.934	152	409.129	442.888	198.757	115	293.861	313.646	144.723	147	352.44	359.958	141.854	174	473.596	481.626	176.378	212	491.712	496.159	187.842
Synpcc7942_0013	CP000100	12321..13028	conserved hypothetical protein	464.65	1.25794	0.331067	0.07285	0.197969	1	189	245.841	288.481	282.139	219	269.757	292.016	286.367	279	326.257	348.223	351.111	337	369.751	377.638	325.202	478	595.385	605.481	484.533	404	428.813	432.692	357.964
Synpcc7942_0014	CP000100	complement(13067..13411)	conserved hypothetical protein	96.1014	1.20976	0.274721	0.29809	0.509301	1	31	82.7501	97.1026	46.2767	24	60.6672	65.6731	31.3826	17	40.7962	43.5428	21.3939	33	74.3032	75.8882	31.8447	36	92.021	93.5813	36.492	56	121.98	123.083	49.6187
Synpcc7942_0015	CP000100	complement(13577..14248)	Prolyl 4-hydroxylase, alpha subunit	28.4489	1.08362	0.115858	0.68947	0.833073	1	13	17.8156	20.9056	19.4064	15	19.4663	21.0726	19.6142	18	22.1765	23.6695	22.6523	24	27.7431	28.3349	23.1598	26	34.1199	34.6984	26.3553	21	23.4839	23.6963	18.607
Synpcc7942_0016	CP000100	15020..15604	conserved hypothetical protein	37.8192	1.79163	0.841275	0.0135965	0.0577576	1	15	23.6135	27.7092	22.3919	9	13.4168	14.5239	11.7685	8	11.322	12.0843	10.0677	28	37.1805	37.9736	27.0198	31	46.7314	47.5238	31.4237	23	29.5455	29.8128	20.3791
Synpcc7942_0017	CP000100	complement(15630..16193)	2-keto-3-deoxy-phosphogluconate aldolase	40.2482	1.231	0.299828	0.277668	0.486057	1	15	24.4928	28.7409	22.3919	20	30.9252	33.477	26.1522	14	20.5513	21.9349	17.6185	29	39.9422	40.7942	27.9848	21	32.8355	33.3923	21.287	36	47.9671	48.4009	31.8978
Synpcc7942_0018	CP000100	complement(16206..18392)	glycyl-tRNA synthetase, beta subunit	59.7578	-1.05291	-0.0743834	0.666857	0.818533	1	87	36.635	42.9891	129.873	134	53.434	57.8431	175.22	144	54.5134	58.1835	181.219	182	64.6451	66.024	175.628	136	54.8395	55.7694	137.859	174	59.7889	60.3296	154.173
Synpcc7942_0019	CP000100	18615..20489	sulfite reductase (ferredoxin)	211.079	1.35487	0.438155	0.0723074	0.196849	1	192	94.303	110.659	286.617	307	142.79	154.573	401.436	276	121.87	130.075	347.336	359	148.733	151.905	346.432	322	151.446	154.014	326.401	831	333.058	336.07	736.307
Synpcc7942_0020	CP000100	20490..21092	conserved hypothetical protein	28.7945	1.48679	0.5722	0.125732	0.290694	1	6	9.16346	10.7528	8.95678	11	15.9088	17.2215	14.3837	14	19.2221	20.5162	17.6185	16	20.6118	21.0515	15.4399	16	23.3995	23.7962	16.2187	34	42.3722	42.7555	30.1257
Synpcc7942_0021	CP000100	complement(21134..21874)	precorrin-6A reductase	8.9888	1.16218	0.216832	0.668599	0.818989	1	5	6.21409	7.29189	7.46398	7	8.23838	8.91816	9.15327	3	3.35191	3.57758	3.77539	6	6.28993	6.4241	5.78995	8	9.52084	9.68227	8.10933	11	11.1556	11.2565	9.74654
Synpcc7942_0022	CP000100	complement(21880..23049)	conserved hypothetical protein	39.4525	-1.0123	-0.0176362	0.938776	0.977346	1	41	32.2718	37.8692	61.2046	39	29.0697	31.4683	50.9968	44	31.1355	33.2318	55.3724	55	36.5165	37.2955	53.0745	37	27.8881	28.361	37.5057	84	53.9527	54.4407	74.4281
Synpcc7942_0023	CP000100	complement(23057..24121)	calcium/proton exchanger	55.4698	-1.3833	-0.468112	0.00906018	0.0436145	1	67	57.9363	67.9851	100.017	85	69.6035	75.3467	111.147	50	38.8696	41.4865	62.9231	69	50.3283	51.4019	66.5844	66	54.651	55.5776	66.902	73	51.5102	51.9761	64.6816
Synpcc7942_0024	CP000100	complement(24181..25371)	conserved hypothetical protein	17.1247	1.26915	0.343866	0.283717	0.494024	1	9	6.95916	8.16618	13.4352	20	14.6447	15.8531	26.1522	13	9.03693	9.64535	16.36	27	17.6102	17.9859	26.0548	26	19.2515	19.5779	26.3553	23	14.5123	14.6436	20.3791
Synpcc7942_0025	CP000100	25416..27122	conserved hypothetical protein	48.0928	1.00972	0.013951	0.946752	0.981332	1	58	31.2911	36.7183	86.5822	75	38.3168	41.4785	98.0708	80	38.8013	41.4136	100.677	103	46.8723	47.8722	99.3941	111	57.3446	58.317	112.517	91	40.0615	40.4239	80.6305
Synpcc7942_0026	CP000100	complement(27082..28059)	conserved hypothetical protein	38.095	1.14921	0.200645	0.366262	0.571617	1	21	19.7745	23.2043	31.3487	31	27.643	29.9239	40.5359	33	27.936	29.8168	41.5293	52	41.3026	42.1836	50.1796	46	41.4784	42.1817	46.6287	41	31.5039	31.7889	36.328
Synpcc7942_0027	CP000100	28184..29350	8-amino-7-oxononanoate synthase	22.8192	1.10757	0.147404	0.556624	0.744807	1	25	19.7285	23.1503	37.3199	20	14.9459	16.1791	26.1522	19	13.4795	14.387	23.9108	34	22.6319	23.1147	32.8097	24	18.1361	18.4436	24.328	43	27.6896	27.9401	38.1001
Synpcc7942_0028	CP000100	29347..30015	conserved hypothetical protein	7.52734	2.15129	1.1052	0.0979227	0.244853	1	2	2.75315	3.23067	2.98559	3	3.91072	4.23341	3.92283	1	1.23755	1.32087	1.25846	7	8.12802	8.3014	6.75494	5	6.59094	6.70269	5.06833	7	7.86306	7.93418	6.20234
Synpcc7942_0029	CP000100	30012..30833	conserved hypothetical protein	4.66438	-1.4175	-0.503349	0.381942	0.585792	1	7	7.84245	9.20268	10.4496	2	2.12188	2.29696	2.61522	4	4.02882	4.30006	5.03385	5	4.7251	4.82589	4.82496	2	2.14566	2.18205	2.02733	6	5.48529	5.5349	5.31629
Synpcc7942_0030	CP000100	30839..31471	dethiobiotin synthase	58.6937	1.39381	0.47903	0.0402062	0.128096	1	21	30.5521	35.8512	31.3487	24	33.0651	35.7934	31.3826	25	32.6983	34.8998	31.4616	50	61.3591	62.668	48.2496	44	61.2989	62.3382	44.6013	45	53.423	53.9063	39.8722
Synpcc7942_0031	CP000100	31464..32738	aminotransferase	11.1587	1.00576	0.00828633	0.979842	0.992635	1	9	6.50067	7.62817	13.4352	10	6.83993	7.40432	13.0761	18	11.6883	12.4752	22.6523	20	12.1852	12.4451	19.2998	18	12.4499	12.661	18.246	15	8.84099	8.92096	13.2907
Synpcc7942_0032	CP000100	complement(32849..33202)	conserved hypothetical protein	17.1548	1.59066	0.669623	0.23304	0.441955	1	4	10.406	12.2108	5.97119	4	9.85414	10.6672	5.23044	2	4.67753	4.99244	2.51693	6	13.1662	13.4471	5.78995	6	14.9469	15.2003	6.082	11	23.3512	23.5624	9.74654
Synpcc7942_0033	CP000100	complement(33174..33506)	conserved hypothetical protein	16.5509	-1.02061	-0.0294364	0.958083	0.984184	1	2	5.5311	6.49044	2.98559	8	20.9511	22.6799	10.4609	5	12.4313	13.2682	6.29231	4	9.33101	9.53005	3.85997	5	13.2413	13.4658	5.06833	12	27.0805	27.3255	10.6326
Synpcc7942_0034	CP000100	33685..33798	N-acetylornithine aminotransferase	2.57856	2.89635	1.53424	0.580994	0.76442	1	0	0	0	0	0	0	0	0	0	0	0	0	0	0	0	0	1	7.73568	7.86685	1.01367	0	0	0	0
Synpcc7942_0035	CP000100	complement(34357..35115)	conserved hypothetical protein	33.9216	1.79693	0.845533	0.00568446	0.0299578	1	12	14.5601	17.0855	17.9136	13	14.937	16.1695	16.9989	12	13.0897	13.9709	15.1016	25	25.5865	26.1323	24.1248	40	46.4752	47.2633	40.5467	30	29.7029	29.9716	26.5815
Synpcc7942_0036	CP000100	35341..36126	conserved hypothetical protein	12.7946	-1.30593	-0.38508	0.289498	0.501112	1	10	11.7166	13.7488	14.928	12	13.3144	14.413	15.6913	12	12.64	13.491	15.1016	11	10.8713	11.1032	10.6149	16	17.9515	18.2559	16.2187	10	9.56087	9.64734	8.86049
Synpcc7942_0037	CP000100	complement(36123..36326)	hypothetical protein	18.8669	-1.53181	-0.61524	0.299862	0.510675	1	7	31.6005	37.0814	10.4496	3	12.8249	13.8831	3.92283	3	12.1753	12.995	3.77539	2	7.61575	7.7782	1.92998	7	30.2602	30.7733	7.09566	3	11.0512	11.1512	2.65815
Synpcc7942_0038	CP000100	36479..36955	mutator MutT protein	44.3713	1.58034	0.660233	0.0331616	0.11201	1	6	11.584	13.5932	8.95678	10	18.2828	19.7914	13.0761	19	32.978	35.1983	23.9108	24	39.0846	39.9183	23.1598	27	49.917	50.7634	27.369	28	44.1123	44.5113	24.8094
Synpcc7942_0039	CP000100	37130..38545	6-phosphogluconate dehydrogenase (decarboxylating)	252.761	1.24456	0.315635	0.0584102	0.168769	1	230	149.586	175.531	343.343	290	178.606	193.344	379.207	233	136.233	145.405	293.222	338	185.424	189.379	326.167	452	281.5	286.273	458.177	549	291.359	293.995	486.441
Synpcc7942_0040	CP000100	38630..39007	dihydroneopterin aldolase Dihydroneopterin aldolase	59.951	1.09221	0.127254	0.637568	0.798491	1	16	38.9811	45.7421	23.8847	22	50.7566	54.9447	28.7674	16	35.0443	37.4037	20.1354	22	45.211	46.1754	21.2298	33	76.9884	78.2939	33.451	29	57.6535	58.175	25.6954
Synpcc7942_0041	CP000100	39441..40745	probable transport protein	29.0735	-1.07207	-0.100395	0.632215	0.795319	1	32	22.5821	26.4989	47.7695	45	30.0721	32.5535	58.8425	30	19.0327	20.3141	37.7539	44	26.1912	26.7499	42.4596	46	31.085	31.6121	46.6287	52	29.9442	30.215	46.0745
Synpcc7942_0042	CP000100	complement(40855..41091)	LSU ribosomal protein L28P	818.711	-1.00818	-0.0117548	0.935187	0.975815	1	180	699.439	820.753	268.703	159	585.074	633.35	207.91	177	618.322	659.951	222.748	227	744.03	759.901	219.053	213	792.565	806.003	215.911	290	919.538	927.855	256.954
Synpcc7942_0043	CP000100	complement(41131..41496)	conserved hypothetical protein	9.65596	1.00806	0.0115789	0.9855	0.992788	1	1	2.5162	2.95262	1.4928	4	9.53105	10.3175	5.23044	4	9.04833	9.65751	5.03385	2	4.24484	4.33539	1.92998	6	14.4568	14.702	6.082	5	10.2662	10.359	4.43024
Synpcc7942_0044	CP000100	41495..43477	conserved hypothetical protein	22.3141	-1.08988	-0.12417	0.551253	0.741563	1	33	15.3256	17.9837	49.2623	45	19.7903	21.4232	58.8425	50	20.8755	22.281	62.9231	70	27.4213	28.0062	67.5494	42	18.678	18.9947	42.574	55	20.843	21.0315	48.7327
Synpcc7942_0045	CP000100	43572..44927	TPR repeat	19.4825	1.34803	0.430855	0.107585	0.263517	1	16	10.8664	12.7511	23.8847	14	9.00389	9.74683	18.3065	21	12.8218	13.685	26.4277	31	17.7588	18.1377	29.9147	37	24.0628	24.4708	37.5057	30	16.6258	16.7761	26.5815
Synpcc7942_0046	CP000100	45164..46507	Methylase involved in ubiquinone/menaquinone biosynthesis-like	17.4567	1.25935	0.33268	0.226667	0.431731	1	22	15.0747	17.6893	32.8415	14	9.08428	9.83386	18.3065	13	8.00818	8.54733	16.36	29	16.7614	17.119	27.9848	27	17.7161	18.0165	27.369	32	17.8925	18.0543	28.3536
Synpcc7942_0047	CP000100	46515..48881	TPR repeat	21.6921	1.09864	0.135719	0.561169	0.748793	1	52	20.2316	23.7407	77.6254	33	12.1584	13.1617	43.1511	36	12.592	13.4397	45.3047	44	14.44	14.748	42.4596	72	26.8249	27.2797	72.984	75	23.8113	24.0267	66.4537
Synpcc7942_0048	CP000100	complement(48927..49361)	pilin polypeptide PilA-like	613.086	-1.49533	-0.580468	1.46545e-05	0.000195245	0.0386585	311	658.411	772.608	464.26	308	617.481	668.431	402.744	296	563.368	601.297	372.505	279	498.228	508.855	269.233	291	589.939	599.942	294.977	301	519.993	524.696	266.701
Synpcc7942_0049	CP000100	complement(49550..49984)	pilin polypeptide PilA-like	161.392	1.44153	0.527602	0.0306087	0.106666	1	47	99.5026	116.761	70.1614	52	104.25	112.852	67.9957	27	51.3883	54.848	33.9785	66	117.86	120.374	63.6894	104	210.837	214.412	105.421	90	155.479	156.886	79.7444
Synpcc7942_0050	CP000100	50070..52616	conserved hypothetical protein	26.3789	1.10402	0.142772	0.497313	0.698569	1	62	22.4176	26.3058	92.5534	59	20.2016	21.8685	77.149	37	12.0271	12.8369	46.5631	76	23.1791	23.6736	73.3394	96	33.2388	33.8024	97.312	77	22.7186	22.9241	68.2258
Synpcc7942_0051	CP000100	complement(52606..54507)	TPR repeat	7.81629	-1.21947	-0.28626	0.353377	0.561572	1	19	9.1996	10.7952	28.3631	16	7.3362	7.94154	20.9218	13	5.65877	6.03975	16.36	17	6.94306	7.09117	16.4049	16	7.41845	7.54423	16.2187	23	9.08735	9.16954	20.3791
Synpcc7942_0052	CP000100	complement(54512..55030)	conserved hypothetical protein	66.5653	-1.37551	-0.459964	0.0293679	0.103435	1	44	78.0748	91.6165	65.683	42	70.5739	76.3971	54.9196	32	51.0472	54.484	40.2708	47	70.3466	71.8472	45.3546	35	59.4708	60.4792	35.4783	40	57.9179	58.4417	35.442
Synpcc7942_0053	CP000100	complement(55204..56352)	conserved hypothetical protein	14.4777	-1.41107	-0.496789	0.21825	0.420251	1	30	24.0451	28.2156	44.7839	17	12.903	13.9677	22.2294	9	6.48503	6.92164	11.3262	11	7.43679	7.59542	10.6149	22	16.8852	17.1715	22.3007	25	16.3508	16.4987	22.1512
Synpcc7942_0054	CP000100	complement(56423..57190)	conserved hypothetical protein	22.8133	1.30108	0.379711	0.263845	0.472521	1	14	16.7878	19.6995	20.8991	13	14.762	15.98	16.9989	8	8.62419	9.20482	10.0677	18	18.2064	18.5948	17.3698	25	28.7066	29.1934	25.3417	22	21.5269	21.7216	19.4931
Synpcc7942_0055	CP000100	complement(57223..57906)	hypothetical protein	39.8453	1.33757	0.419611	0.129798	0.296971	1	17	22.8886	26.8585	25.3775	17	21.6748	23.4632	22.2294	20	24.2083	25.8381	25.1693	28	31.7991	32.4774	27.0198	28	36.0998	36.712	28.3827	47	51.6371	52.1041	41.6443
Synpcc7942_0056	CP000100	complement(57941..59068)	perosamine synthetase	34.2979	1.36633	0.450301	0.0479614	0.144228	1	22	17.9614	21.0767	32.8415	28	21.6477	23.4339	36.6131	25	18.3493	19.5847	31.4616	55	37.8762	38.6841	53.0745	38	29.7083	30.212	38.5193	53	35.3091	35.6285	46.9606
Synpcc7942_0057	CP000100	complement(59072..60304)	putative C-3 methyl transferase	31.9686	1.64732	0.72012	0.00253353	0.016149	1	21	15.6849	18.4054	31.3487	14	9.90209	10.7191	18.3065	28	18.8012	20.067	35.237	46	28.9806	29.5988	44.3896	45	32.185	32.7307	45.615	57	34.7401	35.0544	50.5048
Synpcc7942_0058	CP000100	complement(60301..60846)	dTDP-4-dehydrorhamnose 3,5-epimerase	69.6222	2.70218	1.43412	1.4677e-06	2.46422e-05	0.0038718	10	16.8668	19.7923	14.928	18	28.7503	31.1225	23.537	9	13.6471	14.5659	11.3262	59	83.9406	85.7312	56.9345	39	62.9905	64.0586	39.533	45	61.9355	62.4957	39.8722
Synpcc7942_0059	CP000100	complement(60867..61112)	hypothetical protein	180.933	2.12842	1.08978	1.22759e-05	0.00016607	0.0323837	14	52.4105	61.5009	20.8991	17	60.2665	65.2393	22.2294	24	80.7729	86.211	30.2031	70	221.042	225.758	67.5494	48	172.072	174.989	48.656	49	149.686	151.04	43.4164
Synpcc7942_0060	CP000100	complement(61091..61369)	hypothetical protein	44.7374	1.17594	0.233817	0.523483	0.719994	1	7	23.1057	27.1133	10.4496	14	43.7609	47.3717	18.3065	7	20.7722	22.1707	8.80924	17	47.3323	48.3419	16.4049	13	41.0906	41.7873	13.1777	17	45.7894	46.2035	15.0628
Synpcc7942_0061	CP000100	complement(61366..62472)	CDP-glucose 4,6-dehydratase	45.8276	1.42064	0.506539	0.021745	0.0824187	1	27	22.4617	26.3575	40.3055	36	28.3607	30.7008	47.074	30	22.4369	23.9475	37.7539	50	35.0861	35.8345	48.2496	74	58.9505	59.9501	75.0113	64	43.4462	43.8392	56.7071
Synpcc7942_0062	CP000100	complement(62469..63242)	glucose-1-phosphate cytidylyltransferase	79.4435	1.53182	0.615243	0.0123818	0.0540781	1	22	26.1763	30.7164	32.8415	45	50.703	54.8867	58.8425	40	42.7867	45.6673	50.3385	96	96.3481	98.4033	92.6392	59	67.2225	68.3623	59.8063	77	74.7601	75.4362	68.2258
Synpcc7942_0063	CP000100	complement(64266..64706)	dual specificity protein phosphatase	8.47267	-1.79747	-0.845968	0.224919	0.428711	1	1	2.08827	2.45047	1.4928	8	15.8202	17.1256	10.4609	4	7.5095	8.01508	5.03385	1	1.76147	1.79904	0.964992	7	13.9979	14.2352	7.09566	2	3.40809	3.43892	1.7721
Synpcc7942_0064	CP000100	complement(64703..64870)	hypothetical protein	12.388	4.41431	2.14219	0.116246	0.276268	1	0	0	0	0	1	5.19102	5.61935	1.30761	0	0	0	0	4	18.4954	18.8899	3.85997	1	5.24921	5.33822	1.01367	3	13.4194	13.5407	2.65815
Synpcc7942_0065	CP000100	complement(64987..65541)	bacterial translation initiation factor 3 (bIF-3)	369.972	-1.07377	-0.102685	0.466824	0.671107	1	188	311.954	366.061	280.646	194	304.839	329.992	253.676	198	295.367	315.253	249.176	223	312.122	318.78	215.193	249	395.649	402.357	252.403	297	402.146	405.783	263.157
Synpcc7942_0066	CP000100	complement(65658..67172)	conserved hypothetical protein	28.0531	-1.11136	-0.152332	0.443862	0.650504	1	34	20.6677	24.2524	50.7551	49	28.2063	30.5336	64.0729	42	22.9523	24.4976	52.8554	50	25.6372	26.184	48.2496	46	26.7762	27.2302	46.6287	64	31.7459	32.033	56.7071
Synpcc7942_0067	CP000100	complement(67177..67986)	probable permease protein of ABC transporter	37.6666	1.46553	0.551424	0.0313694	0.108173	1	24	27.2868	32.0195	35.8271	18	19.3798	20.9789	23.537	13	13.2876	14.1822	16.36	37	35.4838	36.2407	35.7047	32	34.8392	35.4299	32.4373	46	42.6769	43.0629	40.7583
Synpcc7942_0068	CP000100	complement(67991..68980)	ATPase	29.9573	1.01254	0.0179776	0.941605	0.979094	1	22	20.4651	24.0146	32.8415	34	29.9506	32.4219	44.4587	21	17.562	18.7444	26.4277	29	22.7549	23.2403	27.9848	37	32.9587	33.5175	37.5057	45	34.1584	34.4673	39.8722
Synpcc7942_0069	CP000100	69079..69375	hypothetical protein	287.426	2.39108	1.25766	5.29662e-08	1.38341e-06	0.000139725	35	108.527	127.35	52.2479	25	73.4084	79.4655	32.6903	33	91.9914	98.1847	41.5293	79	206.625	211.033	76.2343	116	344.433	350.273	117.585	123	311.221	314.036	108.984
Synpcc7942_0070	CP000100	complement(69378..69938)	conserved hypothetical protein	27.8429	1.35363	0.436838	0.208752	0.407917	1	8	13.1327	15.4105	11.9424	7	10.8817	11.7796	9.15327	15	22.137	23.6273	18.8769	16	22.1549	22.6275	15.4399	22	34.583	35.1694	22.3007	20	26.7909	27.0332	17.721
Synpcc7942_0071	CP000100	complement(69940..71139)	pleiotropic regulatory protein-like	38.1332	-1.45039	-0.53644	0.0103841	0.0481418	1	49	37.6046	44.1269	73.147	62	45.058	48.7759	81.0718	46	31.737	33.8737	57.8893	52	33.6616	34.3797	50.1796	48	35.2747	35.8728	48.656	54	33.8168	34.1227	47.8466
Synpcc7942_0072	CP000100	complement(71307..71960)	conserved hypothetical protein	34.4426	1.32334	0.404189	0.183342	0.37211	1	16	22.5304	26.4381	23.8847	15	20.0021	21.6525	19.6142	14	17.7231	18.9163	17.6185	38	45.1355	46.0983	36.6697	21	28.3169	28.797	21.287	26	29.8755	30.1457	23.0373
Synpcc7942_0073	CP000100	complement(72000..73196)	hydroxymethylbutenyl pyrophosphate reductase	108.106	-1.21139	-0.276669	0.077572	0.207444	1	138	106.172	124.587	206.006	147	107.099	115.936	192.219	129	89.2247	95.2318	162.342	183	118.76	121.293	176.593	135	99.4588	101.145	136.845	169	106.099	107.059	149.742
Synpcc7942_0074	CP000100	complement(73306..73659)	conserved hypothetical protein	10.5681	1.59619	0.674636	0.354709	0.562212	1	2	5.20298	6.10541	2.98559	3	7.3906	8.00043	3.92283	1	2.33876	2.49622	1.25846	2	4.38874	4.48235	1.92998	5	12.4558	12.667	5.06833	7	14.8599	14.9943	6.20234
Synpcc7942_0075	CP000100	73775..75088	aminopeptidase P. Metallo peptidase. MEROPS family M24B	190.585	1.16674	0.222486	0.213776	0.414705	1	163	114.24	134.054	243.326	211	140.039	151.594	275.906	193	121.605	129.792	242.883	322	190.359	194.42	310.727	276	185.232	188.373	279.772	343	196.164	197.938	303.915
Synpcc7942_0076	CP000100	75091..75852	extracellular solute-binding protein, family 3	26.4252	-1.08622	-0.119311	0.658634	0.812664	1	17	20.5456	24.1092	25.3775	21	24.034	26.0171	27.4598	20	21.7302	23.1932	25.1693	22	22.4275	22.9059	21.2298	21	24.3034	24.7155	21.287	33	32.5446	32.839	29.2396
Synpcc7942_0077	CP000100	75928..76617	transcriptional regulator, XRE family	46.6652	1.01046	0.0150136	0.952394	0.983337	1	20	26.6936	31.3234	29.8559	34	42.9726	46.5184	44.4587	30	35.9966	38.4201	37.7539	23	25.8935	26.4459	22.1948	39	49.8447	50.6899	39.533	59	64.2573	64.8385	52.2769
Synpcc7942_0078	CP000100	complement(76614..77063)	Protein of unknown function UPF0047	31.7344	-1.09906	-0.136274	0.686453	0.832198	1	9	18.4186	21.6132	13.4352	11	21.3178	23.0768	14.3837	21	38.6364	41.2376	26.4277	16	27.6198	28.2089	15.4399	20	39.1941	39.8587	20.2733	17	28.3894	28.6462	15.0628
Synpcc7942_0079	CP000100	complement(77138..77584)	conserved hypothetical protein YCF41	472.46	1.17854	0.236997	0.124785	0.289774	1	116	238.988	280.439	173.164	157	306.305	331.579	205.295	200	370.435	395.375	251.693	255	443.145	452.597	246.073	268	528.726	537.691	271.663	265	445.511	449.54	234.803
Synpcc7942_0080	CP000100	complement(77648..78871)	probable ABC transporter permease protein	202.751	1.00449	0.00646978	0.963929	0.984835	1	174	130.916	153.623	259.747	216	153.898	166.597	282.444	262	177.219	189.15	329.717	333	211.337	215.845	321.342	291	209.66	213.215	294.977	305	187.257	188.951	270.245
Synpcc7942_0081	CP000100	complement(78987..79196)	RNA-binding S4	130.923	1.40001	0.485433	0.0907892	0.231403	1	17	74.5513	87.4818	25.3775	13	53.9866	58.4412	16.9989	22	86.7347	92.5742	27.6862	37	136.866	139.785	35.7047	26	109.184	111.035	26.3553	41	146.718	148.045	36.328
Synpcc7942_0082	CP000100	79265..81013	ATPase	76.706	-1.05521	-0.0775281	0.580411	0.764034	1	105	55.2873	64.8765	156.744	140	69.8072	75.5672	183.065	129	61.0646	65.1758	162.342	175	77.7251	79.383	168.874	148	74.6234	75.8888	150.023	181	77.7694	78.4728	160.375
Synpcc7942_0083	CP000100	81023..81220	hypothetical protein	89.2225	1.12943	0.175598	0.59645	0.772836	1	13	60.465	70.9523	19.4064	8	35.236	38.1435	10.4609	20	83.6285	89.2588	25.1693	21	82.3886	84.146	20.2648	22	97.9853	99.6467	22.3007	23	87.2936	88.0832	20.3791
Synpcc7942_0084	CP000100	81217..81918	conserved hypothetical protein	67.3724	1.1904	0.251443	0.243653	0.45169	1	34	44.6034	52.3396	50.7551	38	47.2072	51.1024	49.6892	33	38.9194	41.5397	41.5293	53	58.6478	59.8988	51.1446	52	65.3235	66.4312	52.7106	73	78.1458	78.8526	64.6816
Synpcc7942_0085	CP000100	complement(82179..82865)	HAD-superfamily hydrolase subfamily IA, variant 3	105.82	1.34544	0.428079	0.038213	0.123483	1	47	63.0038	73.9315	70.1614	48	60.9321	65.9599	62.7653	48	57.8461	61.7406	60.4062	90	101.765	103.936	86.8492	76	97.5574	99.2116	77.0386	108	118.137	119.206	95.6933
Synpcc7942_0086	CP000100	complement(82871..84955)	isoamylase, glycosyl hydrolase family 13	121.831	1.5118	0.596263	0.000377865	0.00332269	0.996808	160	70.6707	82.9282	238.847	136	56.8846	61.5783	177.835	146	57.9744	61.8776	183.736	292	108.79	111.111	281.778	301	127.31	129.469	305.114	359	129.392	130.563	318.092
Synpcc7942_0087	CP000100	complement(84964..86475)	conserved hypothetical protein	227.886	1.39318	0.478377	0.00163422	0.011405	1	210	127.907	150.091	313.487	210	121.124	131.118	274.598	231	126.488	135.004	290.705	453	232.734	237.698	437.141	405	236.215	240.22	410.535	432	214.71	216.652	382.773
Synpcc7942_0088	CP000100	86547..87269	conserved hypothetical protein	127.23	1.2178	0.284281	0.0809941	0.213663	1	56	71.3305	83.7024	83.5966	79	95.2907	103.154	103.301	63	72.1426	76.9996	79.2831	101	108.517	110.831	97.4642	120	146.368	148.85	121.64	122	126.806	127.953	108.098
Synpcc7942_0089	CP000100	complement(87881..88615)	Carboxymethylenebutenolidase	250.174	-1.93737	-0.954101	1.2302e-07	2.87192e-06	0.000324526	243	304.47	357.279	362.75	206	244.423	264.591	269.368	179	201.63	215.205	225.265	119	125.769	128.451	114.834	173	207.569	211.088	175.364	174	177.902	179.511	154.173
Synpcc7942_0090	CP000100	88735..89718	transcriptional regulator, GntR family	45.295	-1.118	-0.160925	0.446977	0.652893	1	41	38.372	45.0274	61.2046	44	38.996	42.2136	57.5348	46	38.7037	41.3094	57.8893	36	28.4197	29.026	34.7397	56	50.1876	51.0386	56.7653	75	57.2778	57.7958	66.4537
Synpcc7942_0091	CP000100	complement(89715..90326)	conserved hypothetical protein YCF21	65.1834	1.74589	0.803964	0.00249005	0.0159435	1	18	27.0861	31.7841	26.8703	10	14.2499	15.4257	13.0761	32	43.29	46.2046	40.2708	52	66.0032	67.4111	50.1796	49	70.6071	71.8043	49.6697	48	58.9399	59.473	42.5303
Synpcc7942_0092	CP000100	complement(90583..90930)	conserved hypothetical protein	219.328	-1.0864	-0.119552	0.577837	0.762548	1	81	214.354	251.532	120.917	65	162.891	176.331	84.9947	68	161.778	172.67	85.5755	74	165.183	168.707	71.4094	128	324.365	329.865	129.749	78	168.436	169.96	69.1118
Synpcc7942_0093	CP000100	91029..91676	thymidylate kinase	27.3946	1.35982	0.443418	0.164937	0.345595	1	11	15.633	18.3445	16.4208	13	17.4957	18.9393	16.9989	10	12.7766	13.6368	12.5846	26	31.1682	31.833	25.0898	23	31.3009	31.8316	23.3143	17	19.7149	19.8932	15.0628
Synpcc7942_0094	CP000100	91676..92611	DNA polymerase III, delta prime subunit	9.90281	-1.56478	-0.645964	0.0962148	0.241498	1	7	6.88728	8.08184	10.4496	15	13.9758	15.129	19.6142	10	8.84532	9.44084	12.5846	8	6.63937	6.781	7.71993	11	10.3638	10.5396	11.1503	10	8.02868	8.1013	8.86049
Synpcc7942_0095	CP000100	complement(92590..93339)	two component transcriptional regulator, winged helix family	680.057	-1.21912	-0.285843	0.0578088	0.167398	1	491	602.901	707.471	732.963	574	667.441	722.513	750.568	575	634.74	677.475	723.616	672	696.019	710.865	648.474	585	687.857	699.52	592.995	655	656.296	662.232	580.362
Synpcc7942_0096	CP000100	complement(93764..94285)	conserved hypothetical protein	527.068	-1.48518	-0.570642	0.000306434	0.00278297	0.808372	261	460.464	540.329	389.62	349	583.065	631.175	456.356	339	537.674	573.873	426.619	294	437.512	446.844	283.708	310	523.715	532.595	314.237	302	434.767	438.699	267.587
Synpcc7942_0097	CP000100	complement(94375..98166)	hydrogenobyrinic acid a,c-diamide cobaltochelatase	12.0165	1.01549	0.022175	0.911174	0.961127	1	36	8.74299	10.2594	53.7407	37	8.50933	9.21146	48.3816	46	10.0434	10.7195	57.8893	52	10.6524	10.8796	50.1796	47	10.9303	11.1157	47.6423	73	14.4669	14.5977	64.6816
Synpcc7942_0098	CP000100	complement(98302..100086)	pyruvate kinase	193.319	1.21041	0.275498	0.108082	0.263657	1	227	117.115	137.428	338.865	273	133.379	144.384	356.978	250	115.955	123.762	314.616	422	183.648	187.566	407.226	417	206.016	209.509	422.699	452	190.292	192.013	400.494
Synpcc7942_0099	CP000100	100202..100531	hypothetical protein	114.581	1.65853	0.729901	0.00379235	0.0221388	1	25	69.7673	81.868	37.3199	22	58.1394	62.9367	28.7674	13	32.6151	34.8109	16.36	39	91.8044	93.7627	37.6347	44	117.582	119.576	44.6013	59	134.356	135.571	52.2769
Synpcc7942_0100	CP000100	complement(100528..101082)	conserved hypothetical protein	188.387	2.06304	1.04477	6.00231e-08	1.50801e-06	0.000158341	46	76.3292	89.568	68.6686	48	75.4241	81.6476	62.7653	40	59.6701	63.6874	50.3385	133	186.154	190.124	128.344	109	173.196	176.132	110.49	152	205.812	207.673	134.679
Synpcc7942_0101	CP000100	101259..102593	type 2 NADH dehydrogenase	221.67	1.30596	0.385107	0.00939249	0.0448054	1	170	117.272	137.612	253.775	208	135.876	147.088	271.983	218	135.196	144.298	274.345	368	214.131	218.699	355.117	363	239.789	243.855	367.961	375	211.091	213	332.268
Synpcc7942_0102	CP000100	102674..103237	conserved hypothetical protein	70.778	1.37637	0.460871	0.0416515	0.131118	1	22	35.9227	42.1533	32.8415	33	51.0266	55.237	43.1511	21	30.8269	32.9023	26.4277	50	68.8658	70.3348	48.2496	50	78.1798	79.5054	50.6833	49	65.2885	65.879	43.4164
Synpcc7942_0103	CP000100	complement(103268..103645)	Ankyrin	14.4879	-1.15312	-0.205546	0.668743	0.818989	1	5	12.1816	14.2944	7.46398	6	13.8427	14.9849	7.84566	6	13.1416	14.0264	7.55078	5	10.2752	10.4944	4.82496	4	9.33193	9.49016	4.05467	12	23.8566	24.0724	10.6326
Synpcc7942_0104	CP000100	complement(103632..104408)	hypothetical protein	59.7173	-1.02006	-0.0286501	0.884251	0.950264	1	43	50.9651	59.8048	64.1902	49	54.9967	59.5347	64.0729	32	34.0972	36.3928	40.2708	49	48.9878	50.0328	47.2846	61	69.2329	70.4068	61.8336	63	60.9311	61.4823	55.8211
Synpcc7942_0105	CP000100	complement(104653..106377)	NH(3)-dependent NAD(+) synthetase	13.5457	1.04747	0.066911	0.798405	0.896786	1	15	8.00807	9.39703	22.3919	25	12.639	13.6819	32.6903	19	9.11914	9.7331	23.9108	28	12.609	12.878	27.0198	25	12.7807	12.9974	25.3417	35	15.2475	15.3854	31.0117
Synpcc7942_0106	CP000100	complement(106374..106952)	probable nicotinate-nucleotide adenylyltransferase	19.4975	-1.12586	-0.171023	0.64164	0.801285	1	14	22.2677	26.1299	20.8991	10	15.062	16.3048	13.0761	10	14.2992	15.2619	12.5846	15	20.1245	20.5538	14.4749	9	13.7078	13.9402	9.123	19	24.6601	24.8832	16.8349
Synpcc7942_0107	CP000100	complement(106965..108383)	Small GTP-binding protein domain	75.8446	1.39261	0.477794	0.00640084	0.0327872	1	47	30.5029	35.7935	70.1614	77	47.3228	51.2275	100.686	80	46.6764	49.8189	100.677	138	75.5457	77.1571	133.169	121	75.198	76.4731	122.654	145	76.7901	77.4847	128.477
Synpcc7942_0108	CP000100	108556..108816	sulfiredoxin	28.6902	1.08874	0.122664	0.786272	0.889445	1	4	14.1138	16.5618	5.97119	8	26.7308	28.9364	10.4609	6	19.0327	20.3141	7.55078	15	44.644	45.5964	14.4749	8	27.0304	27.4888	8.10933	5	14.3962	14.5265	4.43024
Synpcc7942_0109	CP000100	108877..109383	DNA-binding ferritin-like protein (oxidative damage protectant)-like	313.573	1.08979	0.124054	0.420942	0.627725	1	128	232.503	272.829	191.078	119	204.692	221.582	155.606	136	222.086	237.038	171.151	172	263.532	269.153	165.979	201	349.616	355.544	203.747	221	327.57	330.533	195.817
Synpcc7942_0110	CP000100	109390..109947	transcriptional regulator, XRE family	103.848	1.1113	0.152244	0.44927	0.655517	1	40	66.0164	77.4665	59.7119	48	75.0186	81.2086	62.7653	50	74.1866	79.1812	62.9231	57	79.3512	81.0438	55.0045	60	94.8245	96.4323	60.82	102	137.368	138.611	90.377
Synpcc7942_0111	CP000100	110012..111607	DnaK protein-like	31.5031	1.369	0.453118	0.0400832	0.127916	1	28	16.1566	18.9589	41.7983	38	20.7641	22.4774	49.6892	30	15.5624	16.6102	37.7539	57	27.7431	28.3349	55.0045	68	37.5733	38.2104	68.9293	62	29.193	29.457	54.935
Synpcc7942_0112	CP000100	111686..113140	Deoxyribodipyrimidine photo-lyase type I	7.10001	-1.09544	-0.131513	0.716816	0.848725	1	10	6.3294	7.4272	14.928	10	5.99375	6.48832	13.0761	10	5.69019	6.07328	12.5846	15	8.00831	8.17914	14.4749	10	6.06095	6.16372	10.1367	14	7.23078	7.29618	12.4047
Synpcc7942_0113	CP000100	113196..113288	hypothetical protein	262.57	1.31661	0.396831	0.146547	0.32227	1	17	168.342	197.54	25.3775	18	168.792	182.719	23.537	14	124.633	133.024	17.6185	34	283.994	290.052	32.8097	25	237.061	241.081	25.3417	33	266.656	269.068	29.2396
Synpcc7942_0114	CP000100	113327..113698	hypothetical protein	514.105	1.30646	0.385665	0.0318363	0.109497	1	106	262.415	307.929	158.236	110	257.876	279.155	143.837	173	385.028	410.951	217.714	272	567.987	580.103	262.478	192	455.157	462.875	194.624	257	519.171	523.866	227.715
Synpcc7942_0115	CP000100	complement(113631..114146)	conserved hypothetical protein	46.3449	1.72967	0.790498	0.00861741	0.0417114	1	14	24.9864	29.3202	20.8991	10	16.901	18.2956	13.0761	12	19.254	20.5503	15.1016	22	33.1197	33.8261	21.2298	33	56.3985	57.3548	33.451	34	49.5164	49.9643	30.1257
Synpcc7942_0116	CP000100	114299..115273	fructokinase	78.8085	-1.05891	-0.0825827	0.644976	0.803327	1	59	55.728	65.3937	88.075	79	70.6618	76.4923	103.301	76	64.5355	68.8804	95.6432	102	81.2659	82.9994	98.4291	94	85.0211	86.4627	95.2846	91	70.1385	70.7729	80.6305
Synpcc7942_0117	CP000100	115391..116722	thiol methyltransferase 1-like	14.2778	-1.16588	-0.221416	0.446388	0.652394	1	22	15.2105	17.8487	32.8415	18	11.785	12.7574	23.537	19	11.8097	12.6048	23.9108	34	19.8284	20.2514	32.8097	16	10.593	10.7726	16.2187	22	12.4119	12.5242	19.4931
Synpcc7942_0118	CP000100	116943..118427	aspartyl/glutamyl-tRNA(Asn/Gln) amidotransferase subunit B	497.448	1.20146	0.264791	0.08427	0.219235	1	445	275.968	323.834	664.294	606	355.884	385.249	792.412	576	321.133	342.754	724.874	1012	529.379	540.671	976.572	864	513.087	521.787	875.808	889	449.878	453.948	787.698
Synpcc7942_0119	CP000100	complement(118735..119292)	hypothetical protein	15.7443	-1.16465	-0.219896	0.568235	0.755028	1	11	18.1545	21.3033	16.4208	7	10.9402	11.8429	9.15327	9	13.3536	14.2526	11.3262	10	13.9213	14.2182	9.64992	10	15.8041	16.0721	10.1367	13	17.5077	17.6661	11.5186
Synpcc7942_0120	CP000100	complement(119508..119993)	Cytosine/adenosine deaminases-like	10.8161	-1.50039	-0.585338	0.235342	0.444404	1	6	11.3695	13.3415	8.95678	7	12.561	13.5974	9.15327	5	8.51772	9.09118	6.29231	4	6.39347	6.52985	3.85997	3	5.44363	5.53593	3.041	10	15.4626	15.6025	8.86049
Synpcc7942_0121	CP000100	complement(120013..121239)	conserved hypothetical protein	19.1852	1.03053	0.0433813	0.870708	0.94291	1	11	8.25608	9.68805	16.4208	24	17.058	18.4655	31.3826	25	16.8688	18.0045	31.4616	28	17.7266	18.1048	27.0198	29	20.8428	21.1962	29.3963	31	18.9862	19.1579	27.4675
Synpcc7942_0122	CP000100	complement(121831..123408)	EAL	17.4794	-1.27055	-0.345458	0.15611	0.332648	1	37	21.5934	25.3386	55.2335	35	19.343	20.939	45.7664	20	10.4933	11.1998	25.1693	36	17.7218	18.0998	34.7397	34	19.001	19.3231	34.4647	33	15.7154	15.8576	29.2396
Synpcc7942_0123	CP000100	complement(123808..123897)	conserved hypothetical protein	26.5805	-2.20339	-1.13973	0.158812	0.336503	1	5	51.1627	60.0366	7.46398	2	19.3798	20.9789	2.61522	1	9.19914	9.81847	1.25846	2	17.2624	17.6306	1.92998	2	19.5971	19.9293	2.02733	1	8.34982	8.42535	0.886049
Synpcc7942_0124	CP000100	complement(124070..124669)	thiol methyltransferase 1-like	42.5444	1.66337	0.734111	0.0110284	0.0501604	1	12	18.4186	21.6132	17.9136	14	20.3488	22.0278	18.3065	14	19.3182	20.6188	17.6185	35	45.3137	46.2803	33.7747	33	48.5027	49.3251	33.451	27	33.8168	34.1227	23.9233
Synpcc7942_0125	CP000100	complement(124738..125367)	imidazoleglycerol-phosphate dehydratase	307.68	1.37856	0.463159	0.00568981	0.0299578	1	96	140.332	164.672	143.308	137	189.645	205.294	179.143	140	183.983	196.369	176.185	294	362.51	370.242	283.708	207	289.757	294.67	209.829	227	270.773	273.222	201.133
Synpcc7942_0126	CP000100	complement(125382..126158)	Enoyl-[acyl-carrier-protein] reductase (NADH)	41.4422	1.13122	0.177883	0.510114	0.709374	1	13	15.4081	18.0805	19.4064	40	44.8953	48.5998	52.3044	23	24.5073	26.1573	28.9446	45	44.9888	45.9484	43.4246	29	32.914	33.4721	29.3963	48	46.4237	46.8436	42.5303
Synpcc7942_0127	CP000100	126390..127058	transcriptional regulator, Crp/Fnr family	98.8383	-1.35615	-0.43952	0.0146116	0.0605107	1	70	96.3602	113.073	104.496	70	91.2502	98.7796	91.5327	88	108.905	116.237	110.745	71	82.4413	84.1999	68.5144	84	110.728	112.605	85.148	84	94.3568	95.2102	74.4281
Synpcc7942_0128	CP000100	127151..128449	conserved hypothetical protein	77.1339	-1.1537	-0.206263	0.213615	0.414705	1	89	63.0967	74.0405	132.859	110	73.8491	79.9427	143.837	106	67.5595	72.108	133.397	120	71.7604	73.2911	115.799	115	78.0714	79.3952	116.572	141	81.5699	82.3077	124.933
Synpcc7942_0129	CP000100	128446..128877	Resolvase, RNase H-like fold	62.1342	1.19302	0.254623	0.353206	0.561572	1	12	25.5813	30.0183	17.9136	23	46.4308	50.2619	30.075	24	45.9957	49.0924	30.2031	27	48.5504	49.586	26.0548	36	73.489	74.735	36.492	37	64.3632	64.9454	32.7838
Synpcc7942_0130	CP000100	complement(128822..129409)	hypothetical protein	169.445	-1.49258	-0.577806	0.00103277	0.00784621	1	110	172.282	202.164	164.208	125	185.394	200.691	163.451	107	150.659	160.803	134.655	91	120.22	122.784	87.8142	106	158.976	161.672	107.449	129	164.866	166.358	114.3
Synpcc7942_0131	CP000100	complement(129670..132495)	cyclic nucleotide-binding domain (cNMP-BD) protein	29.9647	-2.64022	-1.40066	7.09921e-12	4.68193e-10	1.87277e-08	87	28.3513	33.2687	129.873	95	29.3166	31.7356	124.223	110	32.2263	34.3959	138.431	62	17.0425	17.406	59.8295	50	15.6028	15.8673	50.6833	45	11.9663	12.0745	39.8722
Synpcc7942_0132	CP000100	complement(132721..133770)	conserved hypothetical protein	21.9496	1.24535	0.316551	0.27742	0.486057	1	14	12.279	14.4088	20.8991	16	13.289	14.3855	20.9218	19	14.9814	15.9901	23.9108	25	18.4954	18.8899	24.1248	24	20.157	20.4988	24.328	38	27.1966	27.4426	33.6699
Synpcc7942_0133	CP000100	133915..134754	conserved hypothetical protein	55.61	-1.13567	-0.18355	0.339119	0.548173	1	34	37.2757	43.7409	50.7551	45	46.7192	50.5741	58.8425	60	59.1373	63.1188	75.5078	46	42.5394	43.4468	44.3896	63	66.1401	67.2615	63.861	65	58.1506	58.6765	57.5932
Synpcc7942_0134	CP000100	134745..136052	hypothetical protein	83.5828	1.02473	0.0352415	0.813928	0.907814	1	77	54.2137	63.6167	114.945	95	63.34	68.5664	124.223	110	69.6265	74.3141	138.431	132	78.3933	80.0655	127.379	121	81.5795	82.9628	122.654	158	90.7756	91.5967	139.996
Synpcc7942_0135	CP000100	complement(136016..136651)	Methylase involved in ubiquinone/menaquinone biosynthesis-like	10.6911	1.33859	0.420717	0.40081	0.606271	1	4	5.792	6.79659	5.97119	4	5.48485	5.93742	5.23044	5	6.50882	6.94703	6.29231	7	8.54976	8.73213	6.75494	11	15.2524	15.511	11.1503	7	8.27105	8.34586	6.20234
Synpcc7942_0136	CP000100	complement(136706..138013)	phage integrase	16.8901	1.18944	0.250284	0.430659	0.638965	1	13	9.15296	10.7405	19.4064	23	15.3349	16.6003	30.075	12	7.59562	8.107	15.1016	23	13.6594	13.9508	22.1948	37	24.9458	25.3688	37.5057	21	12.0651	12.1742	18.607
Synpcc7942_0137	CP000100	138115..139278	ferrochelatase	273.527	1.14168	0.191158	0.206828	0.404772	1	198	156.653	183.823	295.574	247	185.057	200.327	322.98	293	208.403	222.434	368.73	396	264.274	269.912	382.137	344	260.621	265.04	348.701	458	295.687	298.362	405.81
Synpcc7942_0138	CP000100	139416..140018	Membrane proteins, metalloendopeptidases-like	232.238	-1.15576	-0.208836	0.247272	0.455837	1	123	187.851	220.433	183.614	164	237.186	256.757	214.448	136	186.729	199.3	171.151	124	159.741	163.149	119.659	201	293.956	298.94	203.747	195	243.017	245.215	172.78
Synpcc7942_0139	CP000100	140268..142106	acetolactate synthase, large subunit	1376.06	-1.2195	-0.286294	0.086106	0.221781	1	2456	1229.91	1443.23	3666.31	3021	1432.62	1550.83	3950.29	2655	1195.29	1275.76	3341.22	3225	1362.26	1391.32	3112.1	2868	1375.31	1398.63	2907.2	3403	1390.59	1403.17	3015.22
Synpcc7942_0140	CP000100	complement(142233..142631)	conserved hypothetical protein	91.7481	1.10758	0.147407	0.524736	0.720265	1	27	62.3184	73.1272	40.3055	22	48.0852	52.0529	28.7674	39	80.9247	86.373	49.08	42	81.7691	83.5133	40.5296	33	72.9364	74.1731	33.451	64	120.539	121.629	56.7071
Synpcc7942_0141	CP000100	complement(142618..143562)	protein translocase subunit secF	120.842	-1.28227	-0.358698	0.0116222	0.0519772	1	112	109.147	128.078	167.193	117	107.973	116.882	152.99	158	138.425	147.745	198.837	149	122.481	125.093	143.784	126	117.582	119.576	127.722	154	122.464	123.572	136.452
Synpcc7942_0142	CP000100	complement(143572..144966)	protein-export membrane protein SecD	161.763	-1.25026	-0.322232	0.0304333	0.106335	1	221	145.896	171.201	329.908	255	159.415	172.568	333.441	271	160.836	171.665	341.043	294	163.714	167.206	283.708	236	149.191	151.72	239.225	320	172.383	173.943	283.536
Synpcc7942_0143	CP000100	complement(145003..145983)	pyruvate/2-oxoglutarate dehydrogenase complex dehydrogenase (E1) component	190.07	-1.24096	-0.311454	0.0333436	0.112481	1	211	198.079	232.435	314.98	190	168.907	182.844	248.446	206	173.855	185.56	259.243	211	167.081	170.645	203.613	232	208.556	212.092	235.171	254	194.574	196.334	225.056
Synpcc7942_0144	CP000100	146268..146720	conserved hypothetical protein	77.6879	1.39358	0.478798	0.0453144	0.138838	1	15	30.4943	35.7834	22.3919	29	55.8292	60.4359	37.9207	22	40.2081	42.9152	27.6862	50	85.7402	87.5692	48.2496	45	87.6027	89.0881	45.615	36	59.7206	60.2608	31.8978
Synpcc7942_0145	CP000100	complement(146717..147040)	conserved hypothetical protein	55.6166	1.01601	0.0229205	0.937404	0.977346	1	9	25.5813	30.0183	13.4352	16	43.0662	46.6198	20.9218	22	56.2169	60.0018	27.6862	19	45.5535	46.5252	18.3348	19	51.7145	52.5913	19.2597	30	69.5819	70.2112	26.5815
Synpcc7942_0146	CP000100	147160..147855	conserved hypothetical protein	73.4945	1.24911	0.320899	0.108684	0.264247	1	34	44.9879	52.7908	50.7551	35	43.8552	47.4738	45.7664	39	46.3922	49.5156	49.08	79	88.172	90.0528	76.2343	55	69.6878	70.8694	55.7516	58	62.6237	63.1901	51.3908
Synpcc7942_0147	CP000100	complement(148159..148491)	conserved hypothetical protein	221.954	1.31568	0.39581	0.0915808	0.232522	1	53	146.574	171.997	79.1182	41	107.375	116.234	53.612	54	134.258	143.297	67.957	124	289.261	295.432	119.659	80	211.86	215.452	81.0933	73	164.74	166.23	64.6816
Synpcc7942_0148	CP000100	148646..150190	conserved hypothetical protein	40.5456	1.24137	0.311936	0.092779	0.234886	1	43	25.631	30.0766	64.1902	50	28.223	30.5518	65.3805	40	21.4349	22.878	50.3385	87	43.7425	44.6756	83.9543	70	39.9552	40.6326	70.9566	78	37.939	38.2822	69.1118
Synpcc7942_0149	CP000100	complement(150187..150744)	methylated-DNA--protein-cysteine methyltransferase	6.56386	1.20298	0.266617	0.725716	0.85403	1	2	3.30082	3.87333	2.98559	4	6.25155	6.76739	5.23044	2	2.96746	3.16725	2.51693	3	4.17638	4.26547	2.89497	3	4.74122	4.82162	3.041	8	10.774	10.8714	7.08839
Synpcc7942_0150	CP000100	complement(150752..151918)	Dolichyl-phosphate beta-D-mannosyltransferase	19.8003	1.01882	0.0268935	0.933228	0.974992	1	20	15.7828	18.5203	29.8559	21	15.6932	16.9881	27.4598	19	13.4795	14.387	23.9108	23	15.3098	15.6364	22.1948	20	15.1134	15.3697	20.2733	45	28.9775	29.2396	39.8722
Synpcc7942_0151	CP000100	152527..154917	response regulator receiver modulated diguanylate cyclase	94.3018	-1.29873	-0.3771	0.0117806	0.0524069	1	251	96.6763	113.444	374.692	262	95.5617	103.447	342.594	259	89.6829	95.7209	325.942	288	93.5676	95.5635	277.918	256	94.42	96.0209	259.499	302	94.9177	95.7762	267.587
Synpcc7942_0152	CP000100	complement(154914..156011)	Phospho-N-acetylmuramoyl-pentapeptide- transferase	115.17	1.3458	0.428464	0.00449718	0.0250736	1	73	61.2275	71.847	108.974	93	73.8657	79.9606	121.608	82	61.8303	65.993	103.194	154	108.951	111.275	148.609	142	114.048	115.982	143.941	179	122.51	123.618	158.603
Synpcc7942_0153	CP000100	complement(156026..156307)	conserved hypothetical protein	537.477	1.51051	0.595034	5.16579e-05	0.000597691	0.136273	79	257.991	302.738	117.931	95	293.79	318.031	124.223	88	258.359	275.753	110.745	165	454.514	464.21	159.224	222	694.236	706.008	225.034	174	463.682	467.876	154.173
Synpcc7942_0154	CP000100	156340..156957	hypothetical protein	40.9313	-1.0145	-0.0207743	0.934012	0.975425	1	22	32.7839	38.47	32.8415	25	35.2788	38.1897	32.6903	20	26.7936	28.5975	25.1693	27	33.9381	34.6621	26.0548	35	49.944	50.7908	35.4783	32	38.9118	39.2638	28.3536
Synpcc7942_0155	CP000100	156954..157184	hypothetical protein	26.2695	-1.3555	-0.438821	0.32716	0.53806	1	5	19.9335	23.3909	7.46398	8	30.2023	32.6944	10.4609	8	28.6726	30.603	10.0677	7	23.5396	24.0417	6.75494	7	26.7233	27.1764	7.09566	8	26.0254	26.2608	7.08839
Synpcc7942_0156	CP000100	complement(157210..158841)	phosphoglucomutase	170.857	-1.24946	-0.321302	0.00707369	0.0353894	1	282	159.131	186.731	420.969	297	158.708	171.803	388.36	339	171.976	183.555	426.619	344	163.739	167.231	331.957	326	176.157	179.144	330.455	375	172.676	174.237	332.268
Synpcc7942_0157	CP000100	complement(159042..159560)	conserved hypothetical protein	1422.16	-1.81002	-0.856003	1.32605e-07	3.04185e-06	0.000349813	876	1554.4	1824	1307.69	827	1389.63	1504.3	1081.39	829	1322.44	1411.48	1043.27	499	746.872	762.803	481.531	727	1235.29	1256.24	736.935	778	1126.5	1136.69	689.346
Synpcc7942_0158	CP000100	complement(159996..161171)	Rhodanese-like	335.693	1.08308	0.115138	0.322615	0.533122	1	264	206.739	242.597	394.098	340	252.135	272.94	444.587	356	250.63	267.503	448.013	511	337.541	344.741	493.111	477	357.696	363.761	483.519	488	311.84	314.661	432.392
Synpcc7942_0159	CP000100	complement(161198..161632)	Mov34/MPN/PAD-1	15.1315	1.44671	0.53278	0.296773	0.508039	1	5	10.5854	12.4214	7.46398	4	8.01923	8.68092	5.23044	3	5.70981	6.09422	3.77539	7	12.5003	12.767	6.75494	6	12.1637	12.3699	6.082	12	20.7306	20.9181	10.6326
Synpcc7942_0160	CP000100	161726..162661	GTP-binding protein Era	48.0658	1.0097	0.0139233	0.947108	0.981332	1	32	31.4847	36.9456	47.7695	51	47.5178	51.4386	66.6881	34	30.0741	32.0989	42.7877	56	46.4756	47.467	54.0395	56	52.7613	53.6559	56.7653	56	44.9606	45.3673	49.6187
Synpcc7942_0161	CP000100	162764..163306	conserved hypothetical protein	166.694	-1.18155	-0.240679	0.189857	0.381159	1	71	120.416	141.302	105.989	84	134.909	146.041	109.839	130	198.213	211.558	163.6	121	173.101	176.793	116.764	88	142.918	145.341	89.2026	133	184.065	185.73	117.845
Synpcc7942_0162	CP000100	163405..163755	hypothetical protein	497.515	1.06839	0.0954362	0.652605	0.809744	1	111	291.234	341.747	165.7	125	310.574	336.2	163.451	196	462.316	493.441	246.659	199	440.412	449.806	192.033	233	585.399	595.325	236.184	218	466.734	470.955	193.159
Synpcc7942_0163	CP000100	163761..164510	conserved hypothetical protein	216.229	1.06323	0.0884479	0.623109	0.788374	1	91	111.739	131.12	135.844	133	154.651	167.412	173.912	180	198.701	212.079	226.523	176	182.291	186.179	169.839	216	253.978	258.284	218.952	212	212.42	214.341	187.842
Synpcc7942_0164	CP000100	164548..164967	Iojap-related protein	521.043	1.38455	0.469416	0.0130459	0.0560504	1	127	278.471	326.77	189.585	139	288.621	312.436	181.758	149	293.715	313.49	187.511	249	460.535	470.359	240.283	278	583.712	593.61	281.799	290	518.882	523.575	256.954
Synpcc7942_0165	CP000100	164986..165486	hypothetical protein	127.359	1.57229	0.652869	0.00267523	0.0167234	1	35	64.3363	75.4951	52.2479	38	66.1466	71.6046	49.6892	33	54.5338	58.2053	41.5293	78	120.94	123.52	75.2693	87	153.139	155.735	88.189	72	107.998	108.975	63.7955
Synpcc7942_0166	CP000100	165483..166436	conserved hypothetical protein	139.601	-1.00924	-0.0132684	0.941979	0.979094	1	90	86.88	101.949	134.352	131	119.753	129.634	171.297	133	115.423	123.194	167.376	165	134.353	137.219	159.224	162	149.751	152.29	164.214	171	134.7	135.918	151.514
Synpcc7942_0167	CP000100	complement(166695..166925)	hypothetical protein	48.6901	-1.18549	-0.245486	0.463972	0.668464	1	9	35.8803	42.1036	13.4352	16	60.4046	65.3888	20.9218	10	35.8408	38.2538	12.5846	14	47.0792	48.0834	13.5099	14	53.4465	54.3528	14.1913	14	45.5445	45.9564	12.4047
Synpcc7942_0168	CP000100	167065..167748	conserved hypothetical protein	735.04	1.04111	0.0581159	0.671077	0.820343	1	415	558.75	655.662	619.51	416	530.395	574.159	543.966	439	531.371	567.146	552.465	618	701.851	716.823	596.365	601	774.857	787.996	609.213	663	728.412	735.001	587.45
Synpcc7942_0169	CP000100	168176..170347	glutamate-ammonia ligase, glutamine synthetase type III	450.609	-1.26591	-0.340175	0.0307615	0.106916	1	952	403.648	473.659	1421.14	1025	411.553	445.512	1340.3	1273	485.242	517.911	1602.02	940	336.187	343.358	907.092	1363	553.4	562.784	1381.63	1336	462.239	466.42	1183.76
Synpcc7942_0170	CP000100	170498..170752	hypothetical protein	100.368	-1.33115	-0.412676	0.0801253	0.211836	1	27	97.51	114.423	40.3055	32	109.439	118.469	41.8435	29	94.1559	100.495	36.4954	33	100.528	102.672	31.8447	24	82.9993	84.4066	24.328	37	109.039	110.025	32.7838
Synpcc7942_0171	CP000100	170797..171915	cysteine synthase	32.5735	-1.57251	-0.653073	0.00206829	0.0137089	1	44	36.2117	42.4924	65.683	40	31.1739	33.7462	52.3044	41	30.335	32.3773	51.597	29	20.1317	20.5611	27.9848	39	30.7353	31.2565	39.533	45	30.2205	30.4939	39.8722
Synpcc7942_0172	CP000100	171912..172205	hypothetical protein	38.3139	-1.11833	-0.16135	0.643503	0.802797	1	10	31.3241	36.7571	14.928	8	23.7304	25.6884	10.4609	15	42.2409	45.0848	18.8769	16	42.2752	43.177	15.4399	14	41.9937	42.7057	14.1913	12	30.6728	30.9503	10.6326
Synpcc7942_0173	CP000100	complement(172202..173071)	3'-Phosphoadenosine 5'-phosphosulfate (PAPS) 3'-phosphatase-like	12.8781	1.09025	0.124656	0.737253	0.858285	1	10	10.5854	12.4214	14.928	6	6.01442	6.51069	7.84566	11	10.468	11.1727	13.8431	14	12.5003	12.767	13.5099	13	13.1773	13.4008	13.1777	15	12.9566	13.0738	13.2907
Synpcc7942_0174	CP000100	173111..173989	Protein of unknown function UPF0011	20.3032	1.14767	0.198706	0.554085	0.743477	1	11	11.5247	13.5236	16.4208	9	8.92926	9.66605	11.7685	21	19.7797	21.1114	26.4277	23	20.326	20.7596	22.1948	20	20.0652	20.4055	20.2733	24	20.5183	20.7039	21.2652
Synpcc7942_0175	CP000100	173986..174198	hypothetical protein	17.8472	1.2134	0.279059	0.663776	0.817151	1	1	4.32361	5.07351	1.4928	4	16.3773	17.7286	5.23044	3	11.6609	12.446	3.77539	4	14.5879	14.8991	3.85997	6	24.8413	25.2626	6.082	4	14.1124	14.24	3.5442
Synpcc7942_0176	CP000100	174311..174712	conserved hypothetical protein	146.027	1.5137	0.598079	0.0162862	0.0655925	1	44	100.798	118.281	65.683	25	54.2345	58.7096	32.6903	32	65.9043	70.3413	40.2708	59	114.009	116.441	56.9345	77	168.915	171.779	78.0523	83	155.157	156.561	73.5421
Synpcc7942_0177	CP000100	complement(174709..175497)	ABC-type uncharacterized transport system permease component-like	100.354	1.11245	0.153743	0.408394	0.614572	1	65	75.8686	89.0276	97.0318	57	63.0028	68.2014	74.5338	65	68.2065	72.7986	81.8001	102	100.424	102.566	98.4291	96	107.299	109.119	97.312	98	93.3402	94.1845	86.8328
Synpcc7942_0178	CP000100	complement(175494..176471)	ATPase	105.832	-1.29503	-0.372984	0.0103149	0.0479064	1	107	100.756	118.231	159.729	120	107.005	115.834	156.913	129	109.204	116.557	162.342	149	118.348	120.872	143.784	99	89.2688	90.7824	100.353	143	109.88	110.873	126.705
Synpcc7942_0179	CP000100	176742..177095	Secretion chaperone CsaA	28.8465	-1.01263	-0.0181068	0.961456	0.984835	1	6	15.609	18.3162	8.95678	10	24.6353	26.6681	13.0761	11	25.7264	27.4584	13.8431	10	21.9437	22.4118	9.64992	14	34.8761	35.4675	14.1913	14	29.7197	29.9885	12.4047
Synpcc7942_0180	CP000100	complement(177550..178422)	conserved hypothetical protein	24.8414	-1.24303	-0.313866	0.418597	0.625643	1	27	28.4823	33.4224	40.3055	34	33.9646	36.7671	44.4587	10	9.48364	10.1221	12.5846	34	30.2536	30.899	32.8097	14	14.1422	14.382	14.1913	35	30.1282	30.4007	31.0117
Synpcc7942_0181	CP000100	complement(178419..179792)	ATPase	130.577	-1.66717	-0.737403	2.75169e-05	0.000347318	0.0725895	230	154.158	180.896	343.343	230	145.983	158.029	300.75	152	91.5896	97.756	191.286	174	98.3729	100.471	167.909	194	124.514	126.625	196.651	157	85.8683	86.6449	139.11
Synpcc7942_0182	CP000100	complement(180156..180881)	hypothetical protein	49.835	1.14215	0.19175	0.416902	0.624169	1	30	38.0549	44.6553	44.7839	29	34.8356	37.71	37.9207	24	27.3693	29.212	30.2031	38	40.6593	41.5266	36.6697	47	57.0906	58.0586	47.6423	50	51.7551	52.2232	44.3024
Synpcc7942_0183	CP000100	181078..181467	conserved hypothetical protein	63.8773	1.30509	0.384147	0.165781	0.346284	1	14	33.059	38.7928	20.8991	12	26.8336	29.0477	15.6913	24	50.9491	54.3792	30.2031	37	73.697	75.2691	35.7047	30	67.836	68.9862	30.41	26	50.0989	50.5521	23.0373
Synpcc7942_0184	CP000100	181464..182555	putative phosphate permease	39.5427	1.2052	0.269271	0.20215	0.399156	1	23	19.3968	22.7611	34.3343	40	31.9447	34.5806	52.3044	32	24.2615	25.8949	40.2708	57	40.5476	41.4125	55.0045	43	34.7256	35.3144	43.5877	63	43.3549	43.747	55.8211
Synpcc7942_0185	CP000100	182620..184146	gamma-glutamyltransferase. Threonine peptidase. MEROPS family T03	19.0114	-1.11212	-0.153319	0.505299	0.706026	1	20	12.0619	14.154	29.8559	34	19.4179	21.0201	44.4587	32	17.35	18.5181	40.2708	41	20.8573	21.3022	39.5647	26	15.0154	15.27	26.3553	43	21.1616	21.353	38.1001
Synpcc7942_0186	CP000100	184160..184411	possible DNA polymerase	16.5893	-1.0822	-0.11397	0.857455	0.937268	1	5	18.2724	21.4416	7.46398	4	13.8427	14.9849	5.23044	3	9.85622	10.5198	3.77539	5	15.4128	15.7416	4.82496	3	10.4984	10.6764	3.041	8	23.8566	24.0724	7.08839
Synpcc7942_0187	CP000100	complement(184418..185461)	conserved hypothetical protein	42.7086	-1.07119	-0.0992115	0.635033	0.79726	1	37	32.6383	38.2992	55.2335	47	39.2608	42.5004	61.4577	41	32.5142	34.7032	51.597	42	31.2508	31.9174	40.5296	61	51.5267	52.4004	61.8336	63	45.3482	45.7584	55.8211
Synpcc7942_0188	CP000100	185682..187418	diguanylate cyclase/phosphodiesterase (GGDEF & EAL domains) with PAS/PAC sensor(s)	29.05	-1.96562	-0.974984	1.40245e-05	0.000188758	0.0369966	45	23.8582	27.9963	67.1758	71	35.6468	38.5881	92.8403	58	27.6451	29.5063	72.9908	25	11.1803	11.4188	24.1248	40	20.3078	20.6522	40.5467	61	26.3906	26.6293	54.049
Synpcc7942_0189	CP000100	complement(187531..189258)	GMP synthase (glutamine-hydrolyzing)	247.908	1.0638	0.0892256	0.499152	0.700034	1	334	178.003	208.877	498.594	347	175.125	189.575	453.741	377	180.629	192.79	474.44	491	220.725	225.433	473.811	528	269.46	274.029	535.216	583	253.539	255.832	516.567
Synpcc7942_0190	CP000100	complement(189273..190397)	cobalamin biosynthesis protein CbiD	6.12716	-1.20928	-0.274145	0.556355	0.744807	1	9	7.36743	8.64526	13.4352	9	6.97673	7.5524	11.7685	4	2.94372	3.14191	5.03385	9	6.21445	6.34701	8.68492	7	5.48718	5.58022	7.09566	10	6.67986	6.74028	8.86049
Synpcc7942_0191	CP000100	190472..191620	Serine--glyoxylate transaminase	201.91	-1.27569	-0.351274	0.061821	0.176116	1	219	175.529	205.974	326.922	287	217.833	235.807	375.284	280	201.756	215.34	352.37	353	238.653	243.744	340.642	232	178.062	181.081	235.171	289	189.016	190.725	256.068
Synpcc7942_0192	CP000100	complement(191710..192186)	conserved hypothetical protein YCF60	220.493	-1.12466	-0.169485	0.318093	0.529953	1	104	200.789	235.615	155.251	105	191.97	207.81	137.299	101	175.304	187.107	127.105	132	214.965	219.551	127.379	135	249.585	253.817	136.845	125	196.93	198.711	110.756
Synpcc7942_0193	CP000100	complement(192247..192471)	conserved hypothetical protein	1584.99	-1.35549	-0.438818	0.00403118	0.0232189	1	372	1522.6	1786.69	555.32	402	1558.14	1686.7	525.659	455	1674.24	1786.96	572.6	511	1764.21	1801.85	493.111	393	1540.33	1566.45	398.371	380	1269.17	1280.65	336.699
Synpcc7942_0194	CP000100	complement(192655..195516)	DNA polymerase I	62.5865	-1.22147	-0.288614	0.02539	0.0917635	1	173	55.6676	65.3228	258.254	183	55.7626	60.3638	239.293	222	64.2204	68.5441	279.379	224	60.7983	62.0952	216.158	199	61.3178	62.3575	201.72	250	65.6433	66.237	221.512
Synpcc7942_0195	CP000100	195630..196058	conserved hypothetical protein	875.444	1.70673	0.771233	7.17352e-06	0.00010229	0.0189237	178	382.11	448.385	265.718	188	382.175	413.71	245.831	213	411.066	438.742	268.053	488	883.64	902.489	470.916	466	957.926	974.169	472.369	448	784.767	791.865	396.95
Synpcc7942_0196	CP000100	complement(196094..197575)	Beta-carotene 15,15'-dioxygenase	40.7188	-1.02209	-0.0315226	0.860476	0.938503	1	48	29.8276	35.0011	71.6542	54	31.7766	34.3986	70.6109	59	32.9605	35.1795	74.2493	64	33.5463	34.2619	61.7595	85	50.5795	51.4371	86.1616	75	38.0306	38.3746	66.4537
Synpcc7942_0197	CP000100	complement(197572..198933)	folate/biopterin transporter	85.4474	1.57924	0.65923	0.000117443	0.00121022	0.309816	55	37.1887	43.6389	82.1038	60	38.4181	41.5881	78.4566	79	48.0219	51.255	99.4185	133	75.8555	77.4736	128.344	139	89.9997	91.5257	140.9	164	90.4871	91.3055	145.312
Synpcc7942_0198	CP000100	complement(198993..200429)	type 2 NADH dehydrogenase	153.518	-1.02341	-0.0333846	0.847258	0.930473	1	178	114.075	133.86	265.718	213	129.266	139.932	278.521	200	115.229	122.987	251.693	198	107.034	109.317	191.068	294	180.424	183.483	298.018	331	173.098	174.663	293.282
Synpcc7942_0199	CP000100	complement(200426..201352)	conserved hypothetical protein	248.549	1.24196	0.312614	0.0712235	0.194904	1	152	151.004	177.195	226.905	164	154.286	167.016	214.448	170	151.83	162.052	213.939	200	167.596	171.171	192.998	277	263.514	267.982	280.786	388	314.537	317.382	343.787
Synpcc7942_0200	CP000100	complement(201352..201888)	conserved hypothetical protein	188.29	1.45512	0.541141	0.00342182	0.0203305	1	45	77.1728	90.5579	67.1758	68	110.432	119.545	88.9175	70	107.923	115.189	88.0924	93	134.531	137.4	89.7442	124	203.634	207.087	125.695	162	226.705	228.755	143.54
Synpcc7942_0201	CP000100	complement(201889..202641)	conserved hypothetical protein	259.737	1.33516	0.417009	0.0266871	0.0957829	1	114	139.423	163.606	170.179	135	156.351	169.252	176.527	134	147.333	157.252	168.634	149	153.711	156.99	143.784	258	302.154	307.277	261.526	324	323.348	326.272	287.08
Synpcc7942_0202	CP000100	complement(202638..204089)	Cbb3-type cytochrome oxidase subunit 1-like	350.339	1.41755	0.503402	0.00440367	0.0246643	1	294	186.469	218.811	438.882	344	206.611	223.659	449.818	298	169.918	181.358	375.022	415	222.021	226.757	400.472	673	408.744	415.675	682.197	812	420.251	424.053	719.472
Synpcc7942_0203	CP000100	complement(204483..205589)	5-amino-6-(5-phosphoribosylamino)uracil reductase / diaminohydroxyphosphoribosylaminopyrimidine deaminase	29.4633	1.5152	0.599504	0.0311834	0.107955	1	19	15.8064	18.5479	28.3631	20	15.7559	17.056	26.1522	18	13.4621	14.3685	22.6523	40	28.0689	28.6676	38.5997	28	22.3056	22.6838	28.3827	56	38.0155	38.3593	49.6187
Synpcc7942_0204	CP000100	complement(205582..206046)	conserved hypothetical protein	187.664	1.39694	0.482273	0.0154357	0.063131	1	58	114.868	134.792	86.5822	62	116.279	125.873	81.0718	44	78.341	83.6154	55.3724	114	190.443	194.505	110.009	101	191.545	194.793	102.38	112	181.003	182.64	99.2375
Synpcc7942_0205	CP000100	206198..207214	Cytidyltransferase-related	16.099	1.33484	0.416662	0.242655	0.451068	1	7	6.33874	7.43816	10.4496	16	13.7202	14.8523	20.9218	9	7.32674	7.82002	11.3262	11	8.40204	8.58126	10.6149	23	19.9439	20.2821	23.3143	27	19.9509	20.1314	23.9233
Synpcc7942_0206	CP000100	207362..208750	Nicotinic acid phosphoribosyltransferase-like	8.80579	1.39764	0.48299	0.203189	0.399673	1	9	5.96714	7.0021	13.4352	6	3.76713	4.07797	7.84566	8	4.76845	5.08949	10.0677	17	9.50735	9.71015	16.4049	13	8.25362	8.39357	13.1777	16	8.65641	8.7347	14.1768
Synpcc7942_0207	CP000100	208813..208983	hypothetical protein	49.5199	1.03447	0.0488958	0.910166	0.961127	1	6	32.3133	37.9178	8.95678	7	35.6996	38.6453	9.15327	8	38.7332	41.3409	10.0677	6	27.2564	27.8378	5.78995	15	77.3568	78.6685	15.205	10	43.9464	44.3439	8.86049
Synpcc7942_0208	CP000100	209056..211827	TPR repeat	18.4825	-1.42182	-0.50774	0.0112884	0.0510784	1	48	15.9468	18.7127	71.6542	61	19.191	20.7746	79.7642	68	20.3098	21.6771	85.5755	49	13.7314	14.0243	47.2846	51	16.2248	16.4999	51.697	77	20.8746	21.0634	68.2258
Synpcc7942_0209	CP000100	complement(211824..212450)	maf protein	34.3607	1.15994	0.214045	0.442741	0.649222	1	14	20.563	24.1295	20.8991	20	27.8179	30.1133	26.1522	15	19.8068	21.1403	18.8769	25	30.9731	31.6338	24.1248	24	33.7557	34.3281	24.328	32	38.3533	38.7002	28.3536
Synpcc7942_0210	CP000100	212496..212897	conserved hypothetical protein	67.7063	1.11263	0.153972	0.536311	0.730538	1	17	38.9447	45.6995	25.3775	24	52.0651	56.3612	31.3826	24	49.4282	52.756	30.2031	34	65.7	67.1015	32.8097	26	57.0362	58.0033	26.3553	43	80.3826	81.1097	38.1001
Synpcc7942_0211	CP000100	212909..214384	adenosylcobyric acid synthase (glutamine-hydrolysing)	35.0601	-1.01477	-0.021146	0.911213	0.961127	1	41	25.5813	30.0183	61.2046	47	27.7698	30.0612	61.4577	49	27.4852	29.3357	61.6647	57	29.9986	30.6385	55.0045	73	43.6154	44.3549	73.9976	62	31.5664	31.8519	54.935
Synpcc7942_0212	CP000100	214471..215559	chorismate synthase	69.5433	-1.08881	-0.122746	0.533318	0.727452	1	66	55.8138	65.4944	98.5246	100	80.0818	86.6897	130.761	51	38.7732	41.3836	64.1816	87	62.0589	63.3827	83.9543	83	67.2131	68.3527	84.1343	115	79.3578	80.0756	101.896
Synpcc7942_0213	CP000100	complement(215643..216188)	hypothetical protein	23.7194	1.76012	0.815672	0.0427506	0.133586	1	2	3.37336	3.95845	2.98559	7	11.1807	12.1032	9.15327	10	15.1634	16.1843	12.5846	12	17.0727	17.4368	11.5799	19	30.6877	31.208	19.2597	17	23.3979	23.6095	15.0628
Synpcc7942_0214	CP000100	216509..217432	conserved hypothetical protein	159.365	1.02104	0.0300391	0.828677	0.91685	1	117	116.611	136.837	174.657	137	129.304	139.973	179.143	124	111.106	118.587	156.049	154	129.468	132.229	148.609	194	185.154	188.293	196.651	201	163.472	164.951	178.096
Synpcc7942_0215	CP000100	complement(217424..217813)	conserved hypothetical protein	1725.84	-1.38053	-0.465223	0.00210928	0.0138512	1	667	1575.02	1848.2	995.695	787	1759.84	1905.05	1029.09	868	1842.66	1966.72	1092.35	836	1665.15	1700.67	806.733	658	1487.87	1513.1	666.992	899	1732.27	1747.94	796.558
Synpcc7942_0216	CP000100	complement(217948..218964)	putative zinc-binding oxidoreductase	54.5421	1.09052	0.125015	0.50684	0.706879	1	43	38.938	45.6915	64.1902	43	36.8731	39.9156	56.2272	48	39.076	41.7068	60.4062	59	45.0655	46.0268	56.9345	66	57.2303	58.2007	66.902	83	61.3306	61.8853	73.5421
Synpcc7942_0217	CP000100	219113..219871	phosphatases-like	158.697	1.51328	0.597683	0.00573612	0.0300236	1	51	61.8805	72.6134	76.1326	58	66.642	72.1409	75.8414	100	109.081	116.425	125.846	96	98.2522	100.348	92.6392	188	218.434	222.137	190.569	161	159.406	160.848	142.654
Synpcc7942_0218	CP000100	complement(220024..220191)	conserved hypothetical protein	107.512	-1.23411	-0.303469	0.269429	0.479268	1	21	115.116	135.082	31.3487	18	93.4383	101.148	23.537	20	98.5622	105.198	25.1693	24	110.972	113.34	23.1598	19	99.735	101.426	19.2597	25	111.828	112.839	22.1512
Synpcc7942_0219	CP000100	complement(220316..220636)	conserved hypothetical protein	89.319	1.27321	0.348468	0.169914	0.353218	1	13	37.2962	43.765	19.4064	18	48.9023	52.9374	23.537	28	72.2175	77.0796	35.237	36	87.1185	88.9768	34.7397	36	98.901	100.578	36.492	35	81.9375	82.6786	31.0117
Synpcc7942_0220	CP000100	complement(220639..221397)	probable cell division inhibitor MinD	43.668	1.08413	0.116543	0.609959	0.781103	1	20	24.2669	28.4758	29.8559	29	33.321	36.0704	37.9207	32	34.9058	37.2559	40.2708	42	42.9853	43.9023	40.5296	34	39.504	40.1738	34.4647	49	48.5148	48.9536	43.4164
Synpcc7942_0221	CP000100	221498..222535	glucokinase	46.9613	1.06259	0.0875817	0.655314	0.810568	1	38	33.7141	39.5617	56.7263	40	33.6066	36.3796	52.3044	43	34.2974	36.6064	54.1139	61	45.6505	46.6242	58.8645	55	46.7271	47.5194	55.7516	67	48.5062	48.9449	59.3653
Synpcc7942_0222	CP000100	222532..223398	conserved hypothetical protein	50.0833	1.01971	0.0281632	0.895199	0.95488	1	31	32.9282	38.6394	46.2767	35	35.2055	38.1105	45.7664	45	42.9717	45.8648	56.6308	42	37.6308	38.4335	40.5296	63	64.0803	65.1669	63.861	56	48.5388	48.9778	49.6187
Synpcc7942_0223	CP000100	complement(223395..223805)	hypothetical protein	311.929	1.00838	0.0120324	0.94091	0.979094	1	95	212.867	249.787	141.816	111	235.528	254.963	145.145	130	261.873	279.504	163.6	148	279.726	285.693	142.819	143	306.83	312.032	144.954	191	349.23	352.389	169.235
Synpcc7942_0224	CP000100	complement(223821..223961)	hypothetical protein	693.168	-1.08019	-0.11129	0.51477	0.712094	1	82	535.575	628.468	122.409	92	569.024	615.976	120.3	104	610.666	651.779	130.88	115	633.566	647.08	110.974	117	731.763	744.17	118.599	134	714.176	720.636	118.731
Synpcc7942_0225	CP000100	224060..224263	hypothetical protein	1863.01	1.01553	0.0222378	0.874827	0.943962	1	315	1422.02	1668.66	470.231	324	1385.09	1499.37	423.666	346	1404.22	1498.76	435.428	444	1690.7	1726.76	428.456	451	1949.62	1982.68	457.164	529	1948.7	1966.33	468.72
Synpcc7942_0226	CP000100	224357..224632	Sec-independent protein translocase TatA	834.009	-1.06616	-0.0924255	0.584565	0.767545	1	176	587.259	689.115	262.732	221	698.305	755.924	288.982	252	755.929	806.822	317.133	308	866.871	885.362	297.217	251	801.988	815.587	254.43	306	833.167	840.703	271.131
Synpcc7942_0227	CP000100	224629..225255	peptidyl-tRNA hydrolase	175.845	-1.02287	-0.0326233	0.842526	0.927623	1	89	130.722	153.395	132.859	95	132.135	143.038	124.223	113	149.211	159.257	142.206	126	156.105	159.435	121.589	132	185.656	188.804	133.804	155	185.774	187.454	137.338
Synpcc7942_0228	CP000100	225284..225544	conserved hypothetical protein	47.1432	1.36791	0.451973	0.256293	0.465314	1	7	24.6992	28.9832	10.4496	9	30.0721	32.5535	11.7685	7	22.2048	23.6998	8.80924	9	26.7864	27.3578	8.68492	22	74.3337	75.5941	22.3007	14	40.3095	40.6741	12.4047
Synpcc7942_0229	CP000100	225658..226221	hypothetical protein	398.662	1.89859	0.924932	8.20461e-06	0.000115742	0.0216438	115	187.778	220.347	171.672	110	170.089	184.123	143.837	86	126.243	134.743	108.228	323	444.873	454.363	311.692	252	394.026	400.707	255.444	268	357.088	360.318	237.461
Synpcc7942_0230	CP000100	complement(226263..227309)	hypothetical protein	115.579	-1.28132	-0.357628	0.0297291	0.104289	1	133	116.985	137.276	198.542	128	106.617	115.414	167.374	148	117.032	124.911	186.252	163	120.935	123.515	157.294	136	114.55	116.492	137.859	155	111.251	112.257	137.338
Synpcc7942_0231	CP000100	complement(227407..227931)	putative acetyltransferase	6.6488	1.48527	0.570728	0.420699	0.627717	1	2	3.5083	4.11679	2.98559	0	0	0	0	4	6.30798	6.73267	5.03385	2	2.95926	3.02239	1.92998	5	8.39874	8.54115	5.06833	6	8.58839	8.66607	5.31629
Synpcc7942_0232	CP000100	complement(227939..229285)	3-phosphoshikimate 1-carboxyvinyltransferase	35.0105	-1.6303	-0.705139	0.000263624	0.0024661	0.695441	45	30.766	36.1022	67.1758	53	34.3139	37.1453	69.3033	65	39.9517	42.6415	81.8001	58	33.4482	34.1617	55.9695	45	29.4611	29.9606	45.615	39	21.7579	21.9547	34.5559
Synpcc7942_0233	CP000100	complement(229629..230054)	conserved hypothetical protein	202.288	1.38401	0.468858	0.00810037	0.0394987	1	49	105.928	124.301	73.147	59	120.783	130.749	77.149	56	108.835	116.162	70.4739	114	207.878	212.312	110.009	99	204.941	208.416	100.353	110	194.045	195.8	97.4654
Synpcc7942_0234	CP000100	complement(230158..231150)	conserved hypothetical protein	37.0491	-1.15642	-0.209671	0.313627	0.524633	1	30	27.8226	32.6483	44.7839	42	36.886	39.9296	54.9196	41	34.1841	36.4856	51.597	43	33.6381	34.3557	41.4946	37	32.8591	33.4163	37.5057	59	44.6501	45.054	52.2769
Synpcc7942_0235	CP000100	231162..231677	cyclic nucleotide-binding domain (cNMP-BD) protein	30.3845	1.00994	0.0142686	0.963152	0.984835	1	17	30.3407	35.6031	25.3775	14	23.6614	25.6138	18.3065	10	16.045	17.1252	12.5846	19	28.6033	29.2135	18.3348	17	29.0538	29.5464	17.2323	23	33.4964	33.7994	20.3791
Synpcc7942_0236	CP000100	232018..232557	cyclic nucleotide-binding domain (cNMP-BD) protein	1428.63	-1.05113	-0.071937	0.62976	0.794883	1	671	1144.34	1342.82	1001.67	804	1298.45	1405.59	1051.32	650	996.573	1063.67	818.001	843	1212.68	1238.55	813.488	953	1556.33	1582.72	966.024	1090	1516.88	1530.6	965.793
Synpcc7942_0237	CP000100	complement(232565..233143)	conserved hypothetical protein	83.6479	-1.2631	-0.336966	0.108009	0.263657	1	56	89.0708	104.52	83.5966	59	88.8659	96.1986	77.149	45	64.3463	68.6784	56.6308	42	56.3487	57.5506	40.5296	63	95.9545	97.5815	63.861	76	98.6404	99.5326	67.3397
Synpcc7942_0238	CP000100	complement(233143..234324)	conserved hypothetical protein	41.2718	-1.15849	-0.21225	0.258453	0.467627	1	48	37.3981	43.8846	71.6542	54	39.8417	43.1292	70.6109	47	32.9208	35.1372	59.1477	50	32.8598	33.5608	48.2496	58	43.2727	44.0064	58.7926	75	47.683	48.1143	66.4537
Synpcc7942_0239	CP000100	complement(234331..234669)	cytochrome C6 soluble cytochrome f	95.174	-1.17565	-0.233456	0.286013	0.496057	1	34	92.3645	108.385	50.7551	33	84.8938	91.8987	43.1511	33	80.5942	86.0203	41.5293	41	93.95	95.9541	39.5647	37	96.251	97.8831	37.5057	43	95.321	96.1832	38.1001
Synpcc7942_0240	CP000100	complement(234851..235342)	hypothetical protein	1400.44	-1.70921	-0.773332	4.13063e-07	8.13179e-06	0.00108966	675	1263.47	1482.61	1007.64	803	1423.35	1540.8	1050.01	900	1514.49	1616.46	1132.62	668	1054.69	1077.19	644.614	511	915.924	931.454	517.984	804	1228.04	1239.14	712.383
Synpcc7942_0241	CP000100	235487..236854	23S rRNA (uracil-5-)-methyltransferase RumA	69.5886	-1.00993	-0.0142576	0.928182	0.972802	1	64	43.0844	50.5571	95.539	94	59.9244	64.869	122.915	97	58.705	62.6574	122.071	130	73.8193	75.394	125.449	96	61.8854	62.9348	97.312	133	73.061	73.7218	117.845
Synpcc7942_0242	CP000100	complement(237166..238275)	K+-dependent Na+/Ca+ exchanger related-protein	185.289	1.0606	0.0848869	0.597142	0.773323	1	139	115.323	135.326	207.499	170	133.564	144.584	222.294	202	150.667	160.811	254.209	264	184.754	188.695	254.758	243	193.058	196.331	246.321	263	178.054	179.665	233.031
Synpcc7942_0243	CP000100	complement(238379..238522)	possible high light inducible polypeptide HliC	672.436	-2.21198	-1.14534	1.11766e-12	8.93452e-11	2.94839e-09	113	722.673	848.016	168.686	97	587.45	635.923	126.838	123	707.184	754.795	154.791	52	280.513	286.497	50.1796	89	545.043	554.285	90.2163	73	380.961	384.406	64.6816
Synpcc7942_0244	CP000100	complement(238622..241156)	Glycogen/starch/alpha-glucan phosphorylase	569.451	1.20343	0.267149	0.144104	0.318115	1	1008	366.192	429.705	1504.74	1114	383.239	414.861	1456.68	1011	330.189	352.419	1272.31	1371	420.119	429.081	1323	1848	642.876	653.777	1873.26	2177	645.357	651.195	1928.93
Synpcc7942_0245	CP000100	complement(241168..242229)	glyceraldehyde-3-phosphate dehydrogenase	679.325	-1.00467	-0.00672218	0.966285	0.985715	1	578	501.221	588.155	862.836	702	576.467	624.033	917.942	618	481.785	514.222	777.73	670	490.076	500.529	646.544	902	749.006	761.706	914.327	1129	798.894	806.12	1000.35
Synpcc7942_0246	CP000100	242421..243500	extracellular solute-binding protein, family 3	64.483	-1.11338	-0.154941	0.45093	0.656486	1	64	54.5735	64.039	95.539	80	64.5994	69.9297	104.609	61	46.7623	49.9106	76.7662	84	60.4183	61.7071	81.0593	76	62.0574	63.1096	77.0386	102	70.9735	71.6155	90.377
Synpcc7942_0247	CP000100	243507..244640	ABC-type permease for basic amino acids and glutamine	41.0294	-1.33789	-0.419963	0.0347488	0.11545	1	48	38.9811	45.7421	71.6542	60	46.1424	49.9498	78.4566	52	37.9647	40.5207	65.4401	63	43.1559	44.0765	60.7945	54	41.9937	42.7057	54.738	53	35.1223	35.44	46.9606
Synpcc7942_0248	CP000100	244642..245832	Amino acid ABC transporter, permease protein, 3-TM region, His/Glu/Gln/Arg/opine	43.2699	-1.17461	-0.232179	0.255812	0.465127	1	44	34.0225	39.9236	65.683	63	46.1308	49.9372	82.3794	54	37.538	40.0653	67.957	61	39.7861	40.6347	58.8645	50	37.0222	37.6499	50.6833	84	53.0014	53.4808	74.4281
Synpcc7942_0249	CP000100	245851..246636	ATPase	44.4958	-1.33494	-0.416775	0.0981733	0.245247	1	46	53.8966	63.2446	68.6686	48	53.2575	57.6519	62.7653	25	26.3334	28.1063	31.4616	34	33.6023	34.3191	32.8097	42	47.1227	47.9217	42.574	52	49.7165	50.1662	46.0745
Synpcc7942_0250	CP000100	246639..247106	conserved hypothetical protein	21.4422	-1.41999	-0.505883	0.165628	0.346284	1	5	9.83898	11.5455	7.46398	15	27.9516	30.258	19.6142	15	26.536	28.3225	18.8769	9	14.9386	15.2572	8.68492	9	16.959	17.2465	9.123	17	27.2975	27.5444	15.0628
Synpcc7942_0251	CP000100	247110..247880	Exonuclease	219.887	-1.23926	-0.309474	0.0176477	0.0697972	1	169	201.864	236.876	252.283	159	179.848	194.687	207.91	226	242.685	259.024	284.413	235	236.77	241.82	226.773	201	229.903	233.801	203.747	198	192.988	194.734	175.438
Synpcc7942_0252	CP000100	complement(247909..248136)	hypothetical protein	864.976	-1.09837	-0.135362	0.401956	0.607657	1	190	767.44	900.548	283.631	153	585.219	633.508	200.064	226	820.66	875.911	284.413	270	919.902	939.525	260.548	249	963.092	979.422	252.403	216	711.932	718.372	191.387
Synpcc7942_0253	CP000100	complement(248171..248629)	conserved hypothetical protein	3935.44	-1.5723	-0.652878	0.00254802	0.016149	1	1811	3633.55	4263.77	2703.45	1799	3418.07	3700.1	2352.39	2636	4754.69	5074.8	3317.31	2670	4518.68	4615.07	2576.53	1519	2918.42	2967.91	1539.76	1400	2292.11	2312.84	1240.47
Synpcc7942_0254	CP000100	248859..251429	DNA gyrase subunit A	779.173	-1.30937	-0.38887	0.0345875	0.11535	1	1991	713.173	836.869	2972.16	2234	757.78	820.307	2921.2	2691	866.565	924.907	3386.52	3136	947.517	967.728	3026.21	2091	717.225	729.386	2119.58	2238	654.151	660.067	1982.98
Synpcc7942_0255	CP000100	complement(251503..252783)	ATPase	61.7205	1.00031	0.000449168	0.997819	0.998859	1	60	43.1348	50.6163	89.5678	67	45.6129	49.3766	87.6099	81	52.3511	55.8756	101.935	78	47.2997	48.3086	75.2693	98	67.4653	68.6092	99.3393	120	70.3966	71.0334	106.326
Synpcc7942_0256	CP000100	252873..254099	Peptidase M20D, amidohydrolase	101.492	1.19998	0.263016	0.0765748	0.205917	1	85	63.797	74.8622	126.888	102	72.4966	78.4785	133.376	86	58.0288	61.9356	108.228	162	102.561	104.749	156.329	148	106.37	108.174	150.023	156	95.5432	96.4074	138.224
Synpcc7942_0257	CP000100	complement(254096..254845)	Protein of unknown function DUF92, transmembrane	32.7084	1.24243	0.313168	0.270147	0.479833	1	16	19.6465	23.054	23.8847	15	17.4418	18.881	19.6142	21	23.1818	24.7426	26.4277	37	38.3225	39.1399	35.7047	27	31.7472	32.2855	27.369	28	28.0554	28.3092	24.8094
Synpcc7942_0258	CP000100	254894..255334	conserved hypothetical protein	29.2833	1.07312	0.101808	0.781641	0.887805	1	7	14.6179	17.1533	10.4496	16	31.6405	34.2513	20.9218	9	16.8964	18.0339	11.3262	14	24.6605	25.1866	13.5099	12	23.9964	24.4033	12.164	23	39.1931	39.5475	20.3791
Synpcc7942_0259	CP000100	255474..255806	conserved hypothetical protein	250.975	1.2465	0.31788	0.111229	0.269194	1	55	152.105	178.487	82.1038	49	128.326	138.914	64.0729	72	179.01	191.062	90.6093	77	179.622	183.453	74.3044	104	275.418	280.088	105.421	132	297.886	300.58	116.958
Synpcc7942_0260	CP000100	complement(255961..258435)	ATPase	4358.63	-1.11702	-0.159649	0.298365	0.509441	1	9662	3595.15	4218.71	14423.4	10116	3564.47	3858.59	13227.8	12112	4051.63	4324.41	15242.5	15964	5010.48	5117.36	15405.1	11967	4263.96	4336.26	12130.5	12520	3801.45	3835.83	11093.3
Synpcc7942_0261	CP000100	complement(258579..259178)	ribosomal-protein-alanine acetyltransferase	68.2676	1.14593	0.196525	0.355434	0.562743	1	25	38.372	45.0274	37.3199	39	56.6859	61.3633	50.9968	31	42.776	45.6559	39.0123	52	67.3232	68.7593	50.1796	39	57.3214	58.2933	39.533	64	80.1583	80.8833	56.7071
Synpcc7942_0262	CP000100	259226..260620	diaminopimelate decarboxylase	359.588	1.11195	0.153098	0.270958	0.480369	1	341	225.116	264.161	509.044	409	255.688	276.786	534.813	439	260.543	278.084	552.465	644	358.612	366.261	621.455	610	385.62	392.158	618.336	621	334.532	337.557	550.236
Synpcc7942_0263	CP000100	260700..261620	Protein of unknown function DUF147	111.224	1.11251	0.153823	0.439318	0.646056	1	75	74.9942	88.0015	111.96	80	75.7517	82.0022	104.609	87	78.2076	83.473	109.486	121	102.056	104.233	116.764	126	120.646	122.692	127.722	136	110.968	111.972	120.503
Synpcc7942_0264	CP000100	261617..262372	Undecaprenyl pyrophosphate synthetase	58.0962	1.06125	0.0857701	0.675369	0.823787	1	26	31.6721	37.1655	38.8127	41	47.296	51.1985	53.612	41	44.9005	47.9235	51.597	52	53.4311	54.5709	50.1796	61	71.156	72.3625	61.8336	50	49.7013	50.1509	44.3024
Synpcc7942_0265	CP000100	complement(262385..262660)	conserved hypothetical protein	64.1186	1.00122	0.0017609	0.99547	0.997965	1	12	40.0404	46.9851	17.9136	14	44.2365	47.8866	18.3065	21	62.9941	67.2352	26.4277	31	87.25	89.1111	29.9147	15	47.9276	48.7402	15.205	21	57.1781	57.6953	18.607
Synpcc7942_0266	CP000100	complement(262638..263195)	Heat shock protein DnaJ-like	46.6076	-1.52362	-0.607507	0.011829	0.0525336	1	30	49.5123	58.0999	44.7839	35	54.7011	59.2146	45.7664	24	35.6096	38.007	30.2031	27	37.5874	38.3892	26.0548	30	47.4122	48.2162	30.41	26	35.0154	35.3321	23.0373
Synpcc7942_0267	CP000100	263757..264485	methyltransferase GidB	1528.12	1.07485	0.104137	0.48713	0.690878	1	829	1047.26	1228.9	1237.53	868	1038.37	1124.05	1135.01	1019	1157.27	1235.19	1282.37	1074	1144.43	1168.84	1036.4	1464	1770.99	1801.02	1484.01	1619	1668.93	1684.03	1434.51
Synpcc7942_0268	CP000100	complement(264482..264964)	hypothetical protein	27.2594	1.4271	0.513088	0.174847	0.360071	1	6	11.4401	13.4243	8.95678	11	19.8613	21.5001	14.3837	7	11.9989	12.8067	8.80924	13	20.9078	21.3538	12.5449	18	32.8646	33.4219	18.246	18	28.0056	28.2589	15.9489
Synpcc7942_0269	CP000100	complement(264976..265857)	conserved hypothetical protein	46.8121	1.06424	0.0898169	0.666551	0.818533	1	26	27.1475	31.8561	38.8127	42	41.5282	44.9548	54.9196	35	32.8541	35.066	44.0462	56	49.321	50.3731	54.0395	40	39.994	40.6721	40.5467	60	51.1214	51.5838	53.1629
Synpcc7942_0270	CP000100	265975..267168	TPR repeat	54.2133	-1.12525	-0.170248	0.335897	0.546754	1	62	47.8204	56.1146	92.5534	64	46.7453	50.6024	83.687	67	46.4579	49.5858	84.317	93	60.505	61.7957	89.7442	65	48.0079	48.8219	65.8883	86	54.127	54.6166	76.2002
Synpcc7942_0271	CP000100	267165..267896	uroporphyrinogen-III C-methyltransferase	32.9967	-1.31132	-0.391017	0.104456	0.258116	1	26	32.7106	38.384	38.8127	30	35.7414	38.6906	39.2283	27	30.5381	32.5941	33.9785	34	36.0812	36.8508	32.8097	23	27.709	28.1788	23.3143	33	33.8784	34.1848	29.2396
Synpcc7942_0272	CP000100	267889..268683	uroporphyrinogen-III synthase	25.7672	1.18493	0.244797	0.437457	0.644699	1	13	15.0592	17.6711	19.4064	13	14.2606	15.4373	16.9989	19	19.7868	21.119	23.9108	17	16.611	16.9653	16.4049	30	33.278	33.8423	30.41	29	27.4126	27.6606	25.6954
Synpcc7942_0273	CP000100	268662..269291	Dephospho-CoA kinase	7.66469	1.38478	0.469655	0.452071	0.657422	1	2	2.92358	3.43066	2.98559	2	2.76854	2.99699	2.61522	5	6.57081	7.0132	6.29231	7	8.63118	8.81529	6.75494	6	8.39874	8.54115	6.082	5	5.96416	6.01811	4.43024
Synpcc7942_0274	CP000100	269329..269667	conserved hypothetical protein	20.0078	1.44697	0.533032	0.30705	0.517224	1	4	10.8664	12.7511	5.97119	6	15.4352	16.7089	7.84566	2	4.8845	5.21335	2.51693	5	11.4573	11.7017	4.82496	11	28.6152	29.1004	11.1503	9	19.9509	20.1314	7.97444
Synpcc7942_0275	CP000100	269657..269989	conserved hypothetical protein	21.869	-1.0562	-0.0788795	0.855775	0.936347	1	10	27.6555	32.4522	14.928	5	13.0945	14.1749	6.53805	5	12.4313	13.2682	6.29231	10	23.3275	23.8251	9.64992	10	26.4825	26.9315	10.1367	7	15.797	15.9398	6.20234
Synpcc7942_0276	CP000100	complement(270001..271473)	glycolate oxidase subunit GlcD	107.342	-1.26139	-0.33502	0.0111864	0.0507041	1	154	96.2817	112.981	229.891	208	123.147	133.308	271.983	164	92.1787	98.3847	206.388	202	106.527	108.8	194.928	181	108.363	110.2	183.474	210	107.136	108.105	186.07
Synpcc7942_0277	CP000100	complement(271493..273532)	DNA ligase, NAD-dependent	23.3686	1.19255	0.254052	0.224326	0.42789	1	32	14.4459	16.9515	47.7695	46	19.6648	21.2874	60.1501	28	11.3636	12.1287	35.237	64	24.3704	24.8902	61.7595	47	20.3175	20.662	47.6423	69	25.4178	25.6477	61.1374
Synpcc7942_0278	CP000100	273657..274154	NADH:ubiquinone oxidoreductase 24 kD subunit-like	42.3607	2.10877	1.0764	0.00609101	0.0315184	1	8	14.794	17.36	11.9424	3	5.25356	5.68705	3.92283	15	24.9374	26.6163	18.8769	30	46.7956	47.7938	28.9497	30	53.1246	54.0253	30.41	18	27.1621	27.4078	15.9489
Synpcc7942_0279	CP000100	274154..275758	NADH dehydrogenase (quinone)	63.0715	1.84653	0.884819	8.14761e-06	0.000115556	0.0214934	61	35.001	41.0717	91.0606	42	22.8211	24.7041	54.9196	40	20.6336	22.0227	50.3385	120	58.079	59.3179	115.799	133	73.0769	74.316	134.818	124	58.0586	58.5837	109.87
Synpcc7942_0280	CP000100	complement(275768..277033)	competence/damage-inducible protein cinA	26.6717	-1.07829	-0.108748	0.639794	0.800273	1	24	17.4584	20.4864	35.8271	33	22.7322	24.6079	43.1511	40	26.1587	27.9198	50.3385	37	22.7029	23.1872	35.7047	32	22.2905	22.6685	32.4373	59	35.0218	35.3385	52.2769
Synpcc7942_0281	CP000100	complement(277043..278116)	probable glycosyltransferase	108.89	-1.07692	-0.106907	0.459932	0.665187	1	89	76.3153	89.5517	132.859	113	91.7563	99.3275	147.76	132	101.756	108.607	166.117	155	112.109	114.5	149.574	119	97.7116	99.3684	120.626	167	116.851	117.908	147.97
Synpcc7942_0282	CP000100	complement(278139..279422)	serine hydroxymethyltransferase	363.933	1.19916	0.262027	0.0584993	0.168842	1	270	193.653	227.241	403.055	350	237.72	257.335	457.664	406	261.788	279.414	510.936	559	338.189	345.403	539.43	580	398.351	405.106	587.926	607	355.258	358.471	537.832
Synpcc7942_0283	CP000100	complement(279619..280623)	Dihydrouridine synthase TIM-barrel protein nifR3	10.0791	-1.3092	-0.388687	0.268021	0.477407	1	9	8.24712	9.67753	13.4352	13	11.2808	12.2116	16.9989	13	10.7094	11.4305	16.36	14	10.8212	11.052	13.5099	8	7.01984	7.13887	8.10933	16	11.9639	12.0721	14.1768
Synpcc7942_0284	CP000100	280701..281009	carbon dioxide concentrating mechanism protein CcmK	337.315	-1.04106	-0.0580543	0.745177	0.862561	1	72	214.585	251.804	107.481	110	310.453	336.07	143.837	103	275.974	294.554	129.622	113	284.075	290.134	109.044	140	399.552	406.326	141.913	135	328.318	331.288	119.617
Synpcc7942_0285	CP000100	281054..281395	carbon dioxide concentrating mechanism protein CcmK	227.138	-1.09064	-0.125181	0.542631	0.73618	1	66	177.723	208.548	98.5246	84	214.198	231.872	109.839	73	176.72	188.618	91.8678	78	177.166	180.946	75.2693	95	244.963	249.117	96.2983	118	259.284	261.629	104.554
Synpcc7942_0286	CP000100	281480..281842	conserved hypothetical protein	13.7065	1.45957	0.545542	0.360199	0.566948	1	6	15.222	17.8621	8.95678	2	4.80491	5.20138	2.61522	1	2.28078	2.43433	1.25846	5	10.6998	10.9281	4.82496	4	9.71755	9.88232	4.05467	10	20.702	20.8893	8.86049
Synpcc7942_0287	CP000100	281897..282592	hypothetical protein	6.5052	1.46622	0.552102	0.373939	0.580172	1	3	3.96952	4.65801	4.47839	1	1.253	1.35639	1.30761	4	4.75817	5.07852	5.03385	1	1.1161	1.13991	0.964992	6	7.60231	7.73121	6.082	10	10.7972	10.8948	8.86049
Synpcc7942_0288	CP000100	complement(282604..283962)	glucosamine-1-phosphate N-acetyltransferase / UDP-N-acetylglucosamine pyrophosphorylase	25.5299	-1.21405	-0.279823	0.217664	0.420043	1	28	18.9742	22.2652	41.7983	50	32.0858	34.7333	65.3805	34	20.7133	22.1078	42.7877	58	33.1529	33.8601	55.9695	32	20.7651	21.1172	32.4373	41	22.6717	22.8768	36.328
Synpcc7942_0289	CP000100	284148..286994	protein translocase subunit secA	351.218	1.02885	0.0410392	0.780751	0.887768	1	732	236.782	277.851	1092.73	853	261.29	282.85	1115.39	988	287.315	306.659	1243.36	1398	381.446	389.582	1349.06	1122	347.543	353.436	1137.33	1230	324.667	327.603	1089.84
Synpcc7942_0290	CP000100	287003..288139	dihydroorotate oxidase A	43.4493	1.15477	0.207606	0.359091	0.56588	1	21	17.0092	19.9594	31.3487	35	26.8454	29.0605	45.7664	58	42.2335	45.0769	72.9908	60	40.9924	41.8668	57.8995	53	41.1073	41.8043	53.7243	73	48.2483	48.6847	64.6816
Synpcc7942_0291	CP000100	288312..288530	conserved hypothetical protein	900.228	1.11449	0.156381	0.419439	0.626546	1	150	630.773	740.177	223.919	129	513.698	556.084	168.682	187	706.947	754.543	235.332	266	943.518	963.645	256.688	231	930.189	945.961	234.157	241	826.976	834.456	213.538
Synpcc7942_0292	CP000100	288534..289760	Phosphopantothenoylcysteine decarboxylase / Phosphopantothenate-cysteine ligase	55.7728	1.20771	0.272272	0.128266	0.294231	1	43	32.2738	37.8715	64.1902	48	34.116	36.9311	62.7653	58	39.1357	41.7705	72.9908	88	55.7123	56.9007	84.9193	82	58.9349	59.9342	83.1206	86	52.6713	53.1477	76.2002
Synpcc7942_0293	CP000100	complement(289757..290095)	conserved hypothetical protein	35.3755	1.10135	0.139271	0.710796	0.845717	1	14	38.0324	44.6289	20.8991	9	23.1529	25.0633	11.7685	5	12.2112	13.0334	6.29231	12	27.4976	28.0841	11.5799	20	52.0276	52.9098	20.2733	12	26.6012	26.8418	10.6326
Synpcc7942_0294	CP000100	290394..291227	photosystem II manganese-stabilizing polypeptide	1330.79	-1.38516	-0.470052	0.0074916	0.0370329	1	1047	1156.13	1356.65	1562.96	1332	1392.84	1507.76	1741.74	1454	1443.4	1540.58	1829.8	1276	1188.5	1213.85	1231.33	1092	1154.68	1174.25	1106.92	1568	1412.86	1425.64	1389.32
Synpcc7942_0295	CP000100	291417..292604	sulfate adenylyltransferase	288.558	-1.55815	-0.639831	0.000330597	0.00296638	0.872114	342	265.116	311.099	510.536	389	285.558	309.121	508.66	452	315.001	336.208	568.825	377	246.512	251.77	363.802	295	218.982	222.695	299.032	408	258.085	260.42	361.508
Synpcc7942_0296	CP000100	292750..294765	conserved hypothetical protein	121.214	-1.05959	-0.0835126	0.63656	0.798007	1	211	96.3868	113.105	314.98	221	95.6013	103.49	288.982	253	103.901	110.896	318.391	325	125.229	127.9	313.622	257	112.421	114.327	260.512	338	125.993	127.132	299.485
Synpcc7942_0297	CP000100	294872..296713	FtsH peptidase homologue, chloroplast. Metallo peptidase. MEROPS family M41	781.679	-1.79498	-0.843972	8.73497e-07	1.6002e-05	0.00230428	1308	653.949	767.373	1952.58	1601	757.99	820.535	2093.48	2076	933.098	995.919	2612.57	1289	543.596	555.191	1243.87	1230	588.869	598.854	1246.81	1405	573.2	578.385	1244.9
Synpcc7942_0298	CP000100	complement(296980..297627)	hypothetical protein	22.4244	-1.00213	-0.00306341	0.992368	0.995766	1	7	9.9483	11.6738	10.4496	16	21.5331	23.3099	20.9218	15	19.1649	20.4552	18.8769	16	19.1804	19.5895	15.4399	20	27.2181	27.6796	20.2733	18	20.8746	21.0634	15.9489
Synpcc7942_0299	CP000100	complement(297624..298373)	rod shape-determining protein MreC	39.6272	-1.02045	-0.0292034	0.906477	0.9592	1	26	31.9255	37.4628	38.8127	31	36.0464	39.0208	40.5359	24	26.4935	28.2772	30.2031	44	45.5726	46.5448	42.4596	24	28.2198	28.6983	24.328	45	45.0891	45.4969	39.8722
Synpcc7942_0300	CP000100	complement(298398..299435)	rod shape-determining protein MreB	157.619	-1.15046	-0.202206	0.127083	0.292535	1	149	132.195	155.123	222.427	175	147.029	159.161	228.832	172	137.189	146.426	216.456	213	159.402	162.803	205.543	190	161.421	164.158	192.597	210	152.034	153.41	186.07
Synpcc7942_0301	CP000100	299628..299990	single-strand binding protein	416.101	1.14348	0.193436	0.167318	0.348397	1	116	294.291	345.334	173.164	101	242.648	262.67	132.069	131	298.782	318.898	164.859	212	453.672	463.349	204.578	172	417.855	424.94	174.351	182	376.777	380.185	161.261
Synpcc7942_0302	CP000100	complement(300008..301447)	Phospholipase D/Transphosphatidylase	38.8142	1.34554	0.428188	0.0326184	0.110601	1	40	25.5813	30.0183	59.7119	33	19.9854	21.6345	43.1511	36	20.6981	22.0916	45.3047	64	34.5247	35.2612	61.7595	69	42.2562	42.9727	69.943	76	39.6617	40.0204	67.3397
Synpcc7942_0303	CP000100	301543..302697	response regulator receiver domain protein (CheY-like)	10.3061	1.05163	0.0726273	0.836898	0.923354	1	14	11.1628	13.0989	20.8991	9	6.79552	7.35624	11.7685	7	5.01771	5.35553	8.80924	13	8.74328	8.92978	12.5449	12	9.16226	9.31762	12.164	20	13.0127	13.1304	17.721
Synpcc7942_0304	CP000100	302833..303480	conserved hypothetical protein	597.028	1.44114	0.527212	0.00943047	0.0449054	1	230	326.873	383.567	343.343	252	339.147	367.131	329.518	218	278.529	297.282	274.345	326	390.801	399.137	314.587	481	654.596	665.696	487.574	643	745.686	752.43	569.729
Synpcc7942_0305	CP000100	303815..304045	hypothetical protein	671.058	1.54436	0.627014	1.88374e-05	0.000247229	0.0496931	91	362.79	425.714	135.844	88	332.225	359.638	115.07	84	301.063	321.332	105.711	182	612.029	625.085	175.628	200	763.522	776.468	202.733	196	637.623	643.39	173.666
Synpcc7942_0306	CP000100	complement(304039..304347)	hypothetical protein	433.808	1.2036	0.267361	0.0666849	0.185956	1	97	289.094	339.236	144.801	107	301.986	326.904	139.914	88	235.784	251.658	110.745	162	407.258	415.945	156.329	171	488.024	496.299	173.337	167	406.142	409.815	147.97
Synpcc7942_0307	CP000100	complement(304710..305936)	Na+/H+ antiporter	120.975	-1.31555	-0.395665	0.00301244	0.018263	1	142	106.578	125.064	211.977	167	118.695	128.489	218.371	204	137.65	146.917	256.726	210	132.95	135.786	202.648	160	114.995	116.945	162.187	184	112.692	113.711	163.033
Synpcc7942_0308	CP000100	complement(305969..307108)	CO2 hydration protein	383.647	-1.38127	-0.465998	0.00152931	0.0107869	1	432	348.983	409.512	644.888	567	433.751	469.541	741.415	507	368.207	392.997	638.04	549	374.094	382.073	529.78	434	335.729	341.421	439.931	568	374.424	377.81	503.276
Synpcc7942_0309	CP000100	complement(307139..309043)	NAD(P)H dehydrogenase, subunit NdhF3 family	638.563	-1.7594	-0.815085	6.33892e-09	2.09026e-07	1.67221e-05	1239	598.966	702.853	1849.57	1494	683.939	740.373	1953.57	1456	632.785	675.387	1832.32	1139	464.453	474.36	1099.13	982	454.59	462.298	995.42	1268	500.2	504.725	1123.51
Synpcc7942_0310	CP000100	complement(309473..310417)	4-diphosphocytidyl-2-C-methyl-D-erythritol kinase	36.6264	-1.0428	-0.0604611	0.793439	0.894123	1	25	24.3632	28.5888	37.3199	32	29.5311	31.9678	41.8435	39	34.1682	36.4686	49.08	43	35.3467	36.1007	41.4946	33	30.7954	31.3175	33.451	55	43.7372	44.1328	48.7327
Synpcc7942_0311	CP000100	complement(310414..311253)	dimethyladenosine transferase	56.9492	1.23936	0.309595	0.13027	0.297277	1	33	36.1793	42.4544	49.2623	31	32.1843	34.84	40.5359	38	37.4536	39.9752	47.8216	63	58.2605	59.5032	60.7945	51	53.542	54.4498	51.697	66	59.0452	59.5792	58.4792
Synpcc7942_0312	CP000100	complement(311280..311708)	Protein of unknown function UPF0102	918.262	2.25103	1.17058	2.63715e-11	1.51235e-09	6.95679e-08	157	337.03	395.486	234.369	143	290.697	314.683	186.988	157	302.992	323.392	197.579	386	698.945	713.854	372.487	505	1038.1	1055.7	511.902	581	1017.74	1026.95	514.794
Synpcc7942_0313	CP000100	311762..312274	conserved hypothetical protein	98.0073	1.18385	0.24349	0.276783	0.486057	1	35	62.8314	73.7291	52.2479	41	69.6993	75.4504	53.612	35	56.4859	60.2889	44.0462	62	93.883	95.8857	59.8295	67	115.176	117.129	67.9156	58	84.9631	85.7316	51.3908
Synpcc7942_0314	CP000100	complement(312403..313032)	succinate dehydrogenase subunit C	23.4464	1.12192	0.165974	0.609912	0.781103	1	9	13.1561	15.438	13.4352	15	20.7641	22.4774	19.6142	11	14.4558	15.429	13.8431	16	19.7284	20.1492	15.4399	14	19.5971	19.9293	14.1913	26	31.0136	31.2941	23.0373
Synpcc7942_0315	CP000100	complement(313079..314374)	Adenylosuccinate lyase	608.934	-1.03882	-0.0549421	0.689598	0.833073	1	634	450.516	528.655	946.433	726	488.533	528.843	949.325	797	509.147	543.425	1002.99	866	519.07	530.142	835.683	970	660.04	671.231	983.256	1117	647.691	653.55	989.717
Synpcc7942_0316	CP000100	complement(314432..314623)	conserved hypothetical protein	2418.07	-1.17209	-0.229087	0.135354	0.304662	1	455	2182.41	2560.93	679.222	408	1853.19	2006.11	533.505	567	2444.96	2609.57	713.548	521	2107.9	2152.86	502.761	564	2590.49	2634.41	571.708	653	2555.83	2578.95	578.59
Synpcc7942_0317	CP000100	314897..315355	conserved hypothetical protein	125.089	-1.17668	-0.234719	0.249073	0.457117	1	60	120.383	141.262	89.5678	48	91.1991	98.7242	62.7653	70	126.263	134.763	88.0924	87	147.238	150.379	83.9543	65	124.883	127.001	65.8883	63	103.145	104.078	55.8211
Synpcc7942_0318	CP000100	315642..316097	conserved hypothetical protein	177.391	-2.00198	-1.00143	1.95173e-08	5.85076e-07	5.14867e-05	80	161.566	189.589	119.424	96	183.598	198.747	125.531	103	187.009	199.599	129.622	60	102.211	104.392	57.8995	64	123.771	125.87	64.8746	74	121.951	123.054	65.5676
Synpcc7942_0319	CP000100	316162..316980	hemolysin A	36.0521	-1.29105	-0.368545	0.115666	0.275635	1	29	32.6092	38.2651	43.2911	32	34.0744	36.886	41.8435	39	39.4249	42.0792	49.08	38	36.0423	36.8111	36.6697	38	40.9169	41.6107	38.5193	34	31.1971	31.4793	30.1257
Synpcc7942_0320	CP000100	317010..318008	UDP-galactose 4-epimerase	35.826	-1.03705	-0.0524906	0.808651	0.904291	1	24	22.1244	25.9618	35.8271	31	27.0619	29.2949	40.5359	42	34.8075	37.151	52.8554	46	35.7689	36.5319	44.3896	48	42.372	43.0905	48.656	39	29.3372	29.6026	34.5559
Synpcc7942_0321	CP000100	complement(318147..318485)	nitrogen regulatory protein P-II	2380.8	-1.12933	-0.175466	0.212352	0.413725	1	754	2048.32	2403.59	1125.57	825	2122.35	2297.47	1078.78	818	1997.76	2132.26	1029.42	943	2160.85	2206.94	909.987	958	2492.12	2534.38	971.092	1123	2489.43	2511.95	995.033
Synpcc7942_0322	CP000100	complement(318679..320049)	c-type cytochrome biogenesis protein	99.6461	1.00217	0.00313011	0.983279	0.992686	1	100	67.172	78.8226	149.28	115	73.1513	79.1873	150.375	145	87.5629	93.4581	182.477	168	95.1885	97.219	162.119	154	99.0573	100.737	156.105	191	104.693	105.639	169.235
Synpcc7942_0323	CP000100	complement(320046..320804)	Cytochrome c biogenesis protein-like	251.563	-1.03227	-0.0458221	0.781793	0.887805	1	136	165.015	193.636	203.02	177	203.373	220.154	231.447	208	226.888	242.163	261.76	220	225.161	229.964	212.298	218	253.29	257.585	220.979	279	276.237	278.736	247.208
Synpcc7942_0324	CP000100	complement(320824..322008)	cell division protein FtsW	273.641	-1.70332	-0.768351	8.75961e-06	0.000122264	0.0231079	351	272.781	320.094	523.972	404	297.321	321.853	528.274	359	250.822	267.709	451.788	314	205.837	210.228	303.007	275	204.653	208.123	278.758	342	216.884	218.846	303.029
Synpcc7942_0325	CP000100	complement(322093..322296)	Lc 7.8 apoprotein (core components of the phycobilisomes)	2370.61	-1.42343	-0.509368	0.00120382	0.00889548	1	562	2537.07	2977.11	838.952	529	2261.45	2448.05	691.726	570	2313.31	2469.06	717.324	458	1744.01	1781.21	441.966	524	2265.19	2303.6	531.161	692	2549.15	2572.21	613.146
Synpcc7942_0326	CP000100	complement(322388..322873)	allophycocyanin, beta subunit	7595.18	-1.27376	-0.349095	0.0106589	0.0490319	1	3706	7022.55	8240.57	5532.3	4056	7278.19	7878.74	5303.67	4639	7902.74	8434.8	5838.01	4384	7007.24	7156.71	4230.52	4093	7426.92	7552.85	4148.94	5401	8351.37	8426.91	4785.55
Synpcc7942_0327	CP000100	complement(322930..323415)	allophycocyanin alpha chain	11448.2	-1.17552	-0.233298	0.069599	0.191651	1	5160	9777.76	11473.7	7702.83	5909	10603.3	11478.2	7726.67	6187	10539.8	11249.4	7786.11	6845	10940.8	11174.2	6605.37	6056	10988.9	11175.2	6138.76	8029	12415	12527.2	7114.09
Synpcc7942_0328	CP000100	complement(323781..325898)	phycobilisome core-membrane linker polypeptide	1807.37	-1.48596	-0.571394	9.30373e-06	0.000128809	0.0245432	3995	1737.07	2038.35	5963.72	4482	1845.47	1997.75	5860.71	4706	1839.57	1963.42	5922.32	4112	1508.13	1540.3	3968.05	3904	1625.5	1653.06	3957.35	4612	1636.38	1651.18	4086.46
Synpcc7942_0329	CP000100	326113..327357	conserved hypothetical protein	48.4729	1.12614	0.171386	0.351985	0.560397	1	45	33.2866	39.0599	67.1758	57	39.9271	43.2216	74.5338	39	25.9349	27.681	49.08	72	44.9237	45.882	69.4794	72	50.9996	51.8643	72.984	82	49.4953	49.943	72.656
Synpcc7942_0330	CP000100	327394..327900	hypothetical protein	3467.82	-1.1225	-0.16671	0.348007	0.557899	1	1545	2806.38	3293.13	2306.37	1804	3103.06	3359.11	2358.93	1874	3060.21	3266.24	2358.36	2496	3824.28	3905.85	2408.62	1866	3245.69	3300.72	1891.5	2249	3333.51	3363.66	1992.72
Synpcc7942_0331	CP000100	327926..328711	ATP synthase F0, A subunit	2153.17	-1.3149	-0.394954	0.0224907	0.0845607	1	1803	2112.51	2478.91	2691.51	1966	2181.34	2361.33	2570.76	2056	2165.66	2311.46	2587.4	2195	2169.33	2215.6	2118.16	1931	2166.52	2203.26	1957.39	2176	2080.44	2099.26	1928.04
Synpcc7942_0332	CP000100	328854..329099	ATP synthase F0, C subunit	4514.33	-1.3217	-0.402395	0.0224995	0.0845607	1	1049	3927.05	4608.17	1565.94	1278	4530.62	4904.46	1671.13	1511	5085.33	5427.7	1901.54	1477	4664	4763.48	1425.29	1174	4208.59	4279.95	1190.04	1464	4472.25	4512.7	1297.18
Synpcc7942_0333	CP000100	329244..329720	ATP synthase subunit B'	523.315	-1.22157	-0.288732	0.0761244	0.205334	1	252	486.528	570.914	376.185	284	519.233	562.076	371.361	267	463.428	494.629	336.009	322	524.385	535.571	310.727	292	539.844	548.997	295.991	321	505.716	510.29	284.422
Synpcc7942_0334	CP000100	329764..330279	F0F1-type ATP synthase subunit b-like	331.049	-1.25075	-0.322793	0.0130856	0.0560794	1	171	305.191	358.125	255.268	199	336.33	364.081	260.214	193	309.669	330.517	242.883	225	338.724	345.949	217.123	198	338.391	344.129	200.706	217	316.031	318.89	192.273
Synpcc7942_0335	CP000100	330289..330831	ATP synthase F1, delta subunit	223.217	-1.39934	-0.484744	0.00416756	0.0238213	1	133	225.568	264.692	198.542	136	218.424	236.447	177.835	148	225.658	240.851	186.252	128	183.115	187.021	123.519	130	211.129	214.708	131.777	166	229.735	231.813	147.084
Synpcc7942_0336	CP000100	330878..332395	ATP synthase F1, alpha subunit	653.782	-1.40555	-0.491139	0.00110763	0.00830091	1	964	584.832	686.268	1439.06	1178	676.761	732.603	1540.36	1283	699.752	746.864	1614.61	1326	678.554	693.029	1279.58	978	568.16	577.793	991.366	1149	568.811	573.956	1018.07
Synpcc7942_0337	CP000100	332458..333408	ATP synthase F1, gamma subunit	442.199	-1.64573	-0.718724	3.05979e-06	4.77618e-05	0.00807174	454	439.644	515.898	677.73	465	426.417	461.602	608.039	529	460.537	491.543	665.727	489	399.43	407.951	471.881	344	318.993	324.402	348.701	419	331.096	334.09	371.255
Synpcc7942_0338	CP000100	333517..333834	Ferredoxin (2Fe-2S)	118.918	-1.03533	-0.0500973	0.817305	0.909343	1	37	107.152	125.737	55.2335	40	109.697	118.748	52.3044	27	70.2953	75.028	33.9785	51	124.582	127.24	49.2146	36	99.8341	101.527	36.492	56	132.337	133.534	49.6187
Synpcc7942_0339	CP000100	333995..335074	conserved hypothetical protein	27.2787	-1.2185	-0.285103	0.264234	0.472896	1	18	15.3488	18.011	26.8703	44	35.5296	38.4613	57.5348	32	24.531	26.1826	40.2708	29	20.8587	21.3036	27.9848	44	35.9279	36.5371	44.6013	36	25.0495	25.276	31.8978
Synpcc7942_0340	CP000100	335071..335652	conserved hypothetical protein	88.6549	1.26758	0.342072	0.11541	0.275432	1	27	42.7235	50.1336	40.3055	33	49.4485	53.5286	43.1511	47	66.8597	71.3611	59.1477	66	88.0915	89.9705	63.6894	62	93.9447	95.5376	62.8473	65	83.9286	84.6878	57.5932
Synpcc7942_0341	CP000100	335633..336205	hypothetical protein	32.5183	1.29094	0.368424	0.235782	0.444916	1	13	20.8937	24.5175	19.4064	12	18.2637	19.7707	15.6913	13	18.7836	20.0482	16.36	22	29.825	30.4612	21.2298	21	32.3198	32.8678	21.287	27	35.4102	35.7305	23.9233
Synpcc7942_0342	CP000100	336363..336590	hypothetical protein	203.804	-1.18886	-0.249583	0.274669	0.484806	1	47	189.84	222.767	70.1614	40	152.998	165.623	52.3044	56	203.349	217.04	70.4739	43	146.503	149.628	41.4946	81	313.295	318.607	82.107	46	151.615	152.987	40.7583
Synpcc7942_0343	CP000100	336654..337055	photosystem II 11 kD protein	566.079	-1.01837	-0.0262653	0.88577	0.950264	1	170	389.447	456.995	253.775	199	431.707	467.328	260.214	243	500.46	534.154	305.806	298	575.842	588.125	287.568	256	561.587	571.11	259.499	300	560.809	565.882	265.815
Synpcc7942_0344	CP000100	complement(337408..338451)	probable peptidase	97.5386	-1.27975	-0.355859	0.0242884	0.0892379	1	111	97.9148	114.898	165.7	113	94.393	102.182	147.76	119	94.3704	100.724	149.757	120	89.2881	91.1927	115.799	118	99.6747	101.365	119.613	144	103.653	104.591	127.591
Synpcc7942_0345	CP000100	complement(338536..339306)	Biotin--acetyl-CoA-carboxylase ligase	13.1664	-1.12382	-0.168411	0.644054	0.802797	1	6	7.16676	8.40979	8.95678	11	12.4423	13.4689	14.3837	13	13.9598	14.8996	16.36	8	8.06025	8.23218	7.71993	13	14.8694	15.1215	13.1777	17	16.5697	16.7196	15.0628
Synpcc7942_0346	CP000100	339352..340131	Protein of unknown function DUF152	103.692	1.03244	0.0460529	0.806676	0.903656	1	60	70.8406	83.1275	89.5678	63	70.4381	76.2502	82.3794	84	89.1608	95.1637	105.711	102	101.582	103.749	98.4291	89	100.623	102.33	90.2163	113	108.869	109.854	100.124
Synpcc7942_0347	CP000100	340288..340452	conserved hypothetical protein	1329.41	1.11543	0.157605	0.354331	0.562072	1	137	764.649	897.274	204.513	156	824.523	892.557	203.987	229	1149.06	1226.42	288.188	290	1365.3	1394.42	279.848	230	1229.27	1250.11	233.143	306	1393.66	1406.27	271.131
Synpcc7942_0348	CP000100	complement(340698..341768)	RecA protein	203.076	1.11115	0.152048	0.349753	0.558165	1	165	141.88	166.488	246.311	166	135.17	146.323	217.063	182	140.693	150.165	229.04	237	171.898	175.565	228.703	284	233.847	237.812	287.881	290	203.483	205.324	256.954
Synpcc7942_0349	CP000100	complement(341883..342443)	conserved hypothetical protein	278.221	-1.12277	-0.167059	0.213516	0.414705	1	140	229.822	269.683	208.991	159	247.17	267.565	207.91	163	240.555	256.75	205.129	214	296.322	302.643	206.508	178	279.808	284.553	180.433	193	258.532	260.87	171.007
Synpcc7942_0350	CP000100	342793..343671	ATPase	19.0185	-1.03315	-0.0470482	0.8749	0.943962	1	10	10.477	12.2942	14.928	17	16.8664	18.2581	22.2294	18	16.954	18.0955	22.6523	17	15.0236	15.344	16.4049	24	24.0783	24.4866	24.328	21	17.9535	18.1159	18.607
Synpcc7942_0351	CP000100	343699..344832	putative ABC transport system substrate-binding protein	35.9414	-1.39209	-0.477256	0.0161115	0.0650876	1	48	38.9811	45.7421	71.6542	43	33.0687	35.7973	56.2272	49	35.7744	38.183	61.6647	39	26.7156	27.2854	37.6347	51	39.6607	40.3332	51.697	53	35.1223	35.44	46.9606
Synpcc7942_0352	CP000100	complement(344823..345431)	Methionine sulfoxide reductase B	124.795	-1.03586	-0.0508282	0.796162	0.895639	1	52	78.6343	92.2729	77.6254	74	105.968	114.712	96.7631	81	110.118	117.531	101.935	102	130.106	132.881	98.4291	92	133.221	135.48	93.2573	90	111.057	112.061	79.7444
Synpcc7942_0353	CP000100	345470..346432	Na+-dependent transporter-like	88.4634	-1.5368	-0.619932	0.00131592	0.00958946	1	86	82.2428	96.5074	128.38	113	102.333	110.776	147.76	94	80.8148	86.2557	118.295	92	74.212	75.7951	88.7792	87	79.6703	81.0212	88.189	92	71.7929	72.4422	81.5165
Synpcc7942_0354	CP000100	complement(346832..348460)	Beta-glucosidase-related glycosidases-like	29.6392	1.21105	0.276253	0.173691	0.358246	1	26	14.6987	17.2481	38.8127	37	19.8081	21.4425	48.3816	42	21.3461	22.7832	52.8554	50	23.843	24.3516	48.2496	58	31.3986	31.931	58.7926	73	33.6761	33.9807	64.6816
Synpcc7942_0355	CP000100	complement(348457..348870)	ribosome-binding factor A	468.893	1.44801	0.534072	0.00136342	0.00988107	1	94	209.1	245.367	140.323	133	280.165	303.282	173.912	127	253.976	271.075	159.825	244	457.828	467.594	235.458	229	487.796	496.067	232.13	254	461.056	465.226	225.056
Synpcc7942_0356	CP000100	complement(348922..349146)	conserved hypothetical protein YCF33	361.821	-1.00209	-0.00301686	0.986502	0.992788	1	74	302.883	355.416	110.467	80	310.077	335.662	104.609	62	228.139	243.498	78.0247	117	403.939	412.556	112.904	81	317.472	322.855	82.107	109	364.052	367.345	96.5793
Synpcc7942_0357	CP000100	complement(349875..351278)	Inorganic carbon transporter	85.8193	-1.46106	-0.547011	0.00116672	0.00866991	1	136	89.2067	104.679	203.02	156	96.899	104.894	203.987	121	71.3523	76.1561	152.274	131	72.4798	74.0259	126.414	111	69.7203	70.9025	112.517	161	86.1745	86.9539	142.654
Synpcc7942_0358	CP000100	complement(351309..351950)	conserved hypothetical protein	22.0256	1.09312	0.128448	0.698011	0.836797	1	15	21.517	25.249	22.3919	11	14.9424	16.1753	14.3837	8	10.3168	11.0114	10.0677	20	24.1996	24.7158	19.2998	16	21.978	22.3507	16.2187	17	19.8991	20.0791	15.0628
Synpcc7942_0359	CP000100	352026..353207	conserved hypothetical protein	55.5827	-1.45088	-0.536925	0.00571224	0.029958	1	67	52.2015	61.2556	100.017	85	62.7138	67.8886	111.147	74	51.8327	55.3224	93.1262	95	62.4337	63.7655	91.6742	65	48.4953	49.3175	65.8883	61	38.7822	39.133	54.049
Synpcc7942_0360	CP000100	complement(353103..354299)	conserved hypothetical protein	161.279	-1.05911	-0.0828532	0.521646	0.718601	1	136	104.633	122.782	203.02	183	133.327	144.329	239.293	221	152.858	163.149	278.12	241	156.4	159.736	232.563	228	167.975	170.823	231.116	254	159.463	160.905	225.056
Synpcc7942_0361	CP000100	354532..354759	conserved hypothetical protein	1908.49	1.06762	0.0943991	0.527771	0.722126	1	347	1401.59	1644.69	518	327	1250.76	1353.97	427.588	400	1452.5	1550.29	503.385	510	1737.59	1774.66	492.146	501	1937.79	1970.65	507.847	622	2050.1	2068.64	551.122
Synpcc7942_0362	CP000100	354884..355483	conserved hypothetical protein	87.3865	-1.19266	-0.254183	0.171096	0.354836	1	50	76.744	90.0548	74.6398	59	85.7556	92.8316	77.149	57	78.6526	83.9479	71.7324	68	88.0381	89.916	65.6194	52	76.4285	77.7244	52.7106	78	97.6929	98.5766	69.1118
Synpcc7942_0363	CP000100	355509..355793	conserved hypothetical protein	47.8216	1.0419	0.059217	0.872464	0.943828	1	10	32.3133	37.9178	14.928	13	39.7796	43.0619	16.9989	12	34.8599	37.2068	15.1016	20	54.5127	55.6755	19.2998	10	30.9427	31.4674	10.1367	22	58.0093	58.534	19.4931
Synpcc7942_0364	CP000100	355865..356416	hypothetical protein	112.853	2.22884	1.15629	1.06546e-07	2.53214e-06	0.000281068	24	40.0404	46.9851	35.8271	22	34.7573	37.6252	28.7674	27	40.4962	43.2226	33.9785	73	102.73	104.921	70.4444	82	131.002	133.223	83.1206	77	104.827	105.775	68.2258
Synpcc7942_0365	CP000100	356676..357305	response regulator receiver domain protein (CheY-like)	329.531	-1.30675	-0.385981	0.0477532	0.14404	1	244	356.677	418.541	364.242	195	269.933	292.206	254.984	273	358.766	382.92	343.56	296	364.976	372.761	285.638	264	369.545	375.811	267.608	213	254.073	256.371	188.728
Synpcc7942_0366	CP000100	357549..359732	putative sulfate transporter	44.8206	1.04092	0.0578564	0.759102	0.871036	1	80	33.7336	39.5845	119.424	88	35.1392	38.0387	115.07	81	30.7059	32.7732	101.935	116	41.2589	42.139	111.939	103	41.5899	42.2951	104.408	150	51.6129	52.0798	132.907
Synpcc7942_0367	CP000100	complement(359767..360690)	Na+-dependent transporter-like	27.9196	-1.45482	-0.540838	0.0242797	0.0892379	1	35	34.8836	40.934	52.2479	29	27.3708	29.6293	37.9207	24	21.5045	22.9523	30.2031	26	21.8582	22.3244	25.0898	28	26.7233	27.1764	28.3827	32	26.0254	26.2608	28.3536
Synpcc7942_0368	CP000100	360711..362063	Exodeoxyribonuclease VII large subunit	22.2362	1.09483	0.13071	0.608166	0.780702	1	22	14.9744	17.5717	32.8415	27	17.4032	18.8391	35.3055	24	14.686	15.6747	30.2031	37	21.243	21.6962	35.7047	28	18.25	18.5595	28.3827	49	27.2156	27.4618	43.4164
Synpcc7942_0369	CP000100	362147..363601	putative flavin-containing monoamine oxidase	186.22	1.07798	0.108325	0.599562	0.775696	1	218	137.981	161.913	325.43	272	163.03	176.482	355.67	165	93.8881	100.209	207.646	227	121.192	123.778	219.053	294	178.192	181.213	298.018	502	259.275	261.62	444.797
Synpcc7942_0370	CP000100	363763..365067	O-acetylhomoserine/O-acetylserine sulfhydrylase	127.064	1.40655	0.492165	0.00476054	0.0261088	1	98	69.1578	81.1529	146.294	122	81.5288	88.2561	159.528	90	57.0981	60.9422	113.262	182	108.336	110.647	175.628	195	131.773	134.008	197.665	245	141.083	142.359	217.082
Synpcc7942_0371	CP000100	365116..366015	homoserine O-succinyltransferase	101.061	1.9896	0.992475	1.3892e-06	2.36446e-05	0.0036647	36	36.8371	43.2263	53.7407	44	42.6356	46.1536	57.5348	40	36.7965	39.2739	50.3385	114	98.3955	100.494	110.009	111	108.764	110.608	112.517	115	96.023	96.8915	101.896
Synpcc7942_0372	CP000100	366053..366853	conserved hypothetical protein	38.8863	1.47722	0.562887	0.0324836	0.11057	1	19	21.8447	25.6336	28.3631	16	17.42	18.8574	20.9218	21	21.7058	23.1672	26.4277	39	37.822	38.6288	37.6347	29	31.9278	32.4692	29.3963	50	46.9091	47.3334	44.3024
Synpcc7942_0373	CP000100	complement(366738..368024)	conserved hypothetical protein	41.0263	1.64588	0.718862	0.00152721	0.0107869	1	26	18.6046	21.8315	38.8127	32	21.6837	23.4729	41.8435	26	16.7257	17.8518	32.72	59	35.6112	36.3708	56.9345	68	46.5944	47.3845	68.9293	70	40.8733	41.243	62.0234
Synpcc7942_0374	CP000100	complement(368290..368574)	hypothetical protein	155.649	1.54307	0.625808	0.0115562	0.0519772	1	30	96.9398	113.753	44.7839	27	82.6192	89.4364	35.3055	18	52.2898	55.8103	22.6523	55	149.91	153.108	53.0745	59	182.562	185.658	59.8063	51	134.476	135.692	45.1885
Synpcc7942_0375	CP000100	complement(368929..370344)	processing protease	23.4788	-1.02763	-0.0393268	0.865003	0.939818	1	20	13.0075	15.2635	29.8559	41	25.2512	27.3348	53.612	30	17.5407	18.7217	37.7539	45	24.6866	25.2132	43.4246	30	18.6836	19.0004	30.41	51	27.0662	27.311	45.1885
Synpcc7942_0376	CP000100	complement(370341..371867)	putative zinc protease protein	48.8047	1.56315	0.644454	0.00217315	0.014155	1	28	16.8867	19.8156	41.7983	53	30.269	32.7666	69.3033	44	23.8563	25.4624	55.3724	95	48.3278	49.3587	91.6742	94	54.2865	55.207	95.2846	89	43.7997	44.1958	78.8584
Synpcc7942_0377	CP000100	complement(371868..372206)	conserved hypothetical protein	1184.3	1.34265	0.425081	0.0111327	0.0505475	1	207	562.337	659.871	309.009	262	674.006	729.62	342.594	325	793.731	847.169	409	537	1230.52	1256.76	518.2	436	1134.2	1153.43	441.959	536	1188.19	1198.93	474.922
Synpcc7942_0378	CP000100	372532..373326	Protein of unknown function DUF140	170.816	1.43642	0.522475	0.000489836	0.00415494	1	90	104.256	122.339	134.352	74	81.1758	87.8739	96.7631	84	87.4786	93.3681	105.711	167	163.178	166.659	161.154	170	188.575	191.773	172.323	170	160.695	162.148	150.628
Synpcc7942_0379	CP000100	373380..373763	conserved hypothetical protein	250.517	1.1676	0.223545	0.275938	0.485778	1	68	163.081	191.367	101.51	67	152.162	164.717	87.6099	81	174.64	186.398	101.935	129	260.958	266.525	124.484	125	287.066	291.934	126.708	104	203.527	205.368	92.1491
Synpcc7942_0380	CP000100	373785..374828	conserved hypothetical protein	126.892	-1.00705	-0.0101354	0.949721	0.981944	1	100	88.2115	103.511	149.28	110	91.887	99.4689	143.837	140	111.024	118.499	176.185	123	91.5203	93.4725	118.694	177	149.512	152.047	179.419	194	139.644	140.907	171.893
Synpcc7942_0381	CP000100	complement(375032..375346)	conserved hypothetical protein	876.006	-1.1068	-0.146395	0.345851	0.555298	1	267	780.596	915.986	398.577	273	755.812	818.177	356.978	258	678.108	723.762	324.683	276	680.63	695.149	266.338	359	1005.05	1022.09	363.906	395	942.337	950.861	349.989
Synpcc7942_0382	CP000100	complement(375456..375722)	conserved hypothetical protein	1321.27	-1.01876	-0.0268157	0.891084	0.951711	1	306	1055.45	1238.51	456.796	371	1211.78	1311.77	485.123	259	803.116	857.186	325.942	341	992.101	1013.26	329.062	489	1615.11	1642.49	495.683	482	1356.61	1368.88	427.076
Synpcc7942_0383	CP000100	complement(375762..376448)	hypothetical protein	255.882	-1.51132	-0.595812	0.0010764	0.00811296	1	227	304.295	357.073	338.865	234	297.044	321.554	305.981	138	166.308	177.504	173.668	152	171.87	175.536	146.679	183	234.908	238.891	185.501	238	260.339	262.694	210.88
Synpcc7942_0384	CP000100	complement(376527..377237)	hypothetical protein	34.0833	1.21432	0.280147	0.299077	0.510263	1	19	24.6099	28.8783	28.3631	23	28.2111	30.5389	30.075	10	11.6445	12.4284	12.5846	25	27.3139	27.8965	24.1248	34	42.1709	42.8859	34.4647	31	32.7651	33.0615	27.4675
Synpcc7942_0385	CP000100	complement(377321..378694)	geranylgeranyl reductase	785.992	-1.5502	-0.632457	0.000146278	0.00147847	0.385881	1160	777.494	912.346	1731.64	1442	915.252	990.772	1885.57	1104	665.23	710.017	1389.34	1423	804.509	821.67	1373.18	879	564.164	573.73	891.013	1107	605.453	610.93	980.856
Synpcc7942_0386	CP000100	378981..380390	conserved hypothetical protein	103.306	1.20475	0.268733	0.0872643	0.22437	1	92	60.0889	70.511	137.337	85	52.5729	56.9108	111.147	141	82.7922	88.3663	177.443	155	85.3936	87.2152	149.574	186	116.331	118.304	188.542	203	108.192	109.171	179.868
Synpcc7942_0387	CP000100	380395..380901	Protein of unknown function UPF0079	39.4957	1.25621	0.329074	0.32141	0.531586	1	9	16.3478	19.1833	13.4352	17	29.2417	31.6546	22.2294	16	26.1277	27.8868	20.1354	23	35.2397	35.9914	22.1948	24	41.7452	42.453	24.328	28	41.5021	41.8775	24.8094
Synpcc7942_0388	CP000100	complement(380870..381991)	probable glycosyltransferase	32.8497	1.67968	0.748189	0.00379456	0.0221388	1	24	19.699	23.1157	35.8271	11	8.54991	9.2554	14.3837	23	16.9717	18.1143	28.9446	51	35.3094	36.0626	49.2146	37	29.0812	29.5743	37.5057	51	34.1584	34.4673	45.1885
Synpcc7942_0389	CP000100	382081..382332	hypothetical protein	101.917	1.18178	0.240968	0.356268	0.563113	1	24	87.7074	102.92	35.8271	16	55.3709	59.9397	20.9218	17	55.8519	59.6122	21.3939	29	89.3944	91.3013	27.9848	32	111.983	113.882	32.4373	35	104.373	105.317	31.0117
Synpcc7942_0390	CP000100	complement(382303..383454)	Chromate transporter	65.0096	1.12852	0.174438	0.406109	0.61288	1	55	43.9679	51.5939	82.1038	70	52.9917	57.3642	91.5327	50	35.9341	38.3534	62.9231	106	71.477	73.0017	102.289	83	63.5373	64.6147	84.1343	92	60.0144	60.5572	81.5165
Synpcc7942_0391	CP000100	complement(383545..385125)	conserved hypothetical protein	186.745	-1.00301	-0.00433003	0.9784	0.992318	1	224	130.479	153.11	334.386	272	150.037	162.417	355.67	283	148.199	158.176	356.145	341	167.546	171.12	329.062	364	203.036	206.479	368.975	399	189.654	191.369	353.534
Synpcc7942_0392	CP000100	complement(385350..386528)	probable membrane-bound lytic transglycosylase A	18.7058	-1.00596	-0.00856748	0.975594	0.99205	1	16	12.4978	14.6654	23.8847	30	22.1906	24.0216	39.2283	12	8.42669	8.99402	15.1016	30	19.7661	20.1877	28.9497	29	21.6914	22.0592	29.3963	23	14.66	14.7926	20.3791
Synpcc7942_0393	CP000100	386677..387357	conserved hypothetical protein	22.5174	1.08104	0.112425	0.724855	0.85403	1	9	12.1709	14.2818	13.4352	12	15.3672	16.6352	15.6913	16	19.4519	20.7615	20.1354	17	19.3916	19.8053	16.4049	21	27.1942	27.6553	21.287	19	20.9665	21.1562	16.8349
Synpcc7942_0394	CP000100	complement(387354..388220)	phosphatidate cytidylyltransferase	65.5005	1.37221	0.456503	0.0463795	0.140995	1	25	26.555	31.1608	37.3199	50	50.2936	54.4435	65.3805	33	31.5126	33.6342	41.5293	53	47.4864	48.4994	51.1446	86	87.4748	88.958	87.1753	71	61.5402	62.0969	62.9095
Synpcc7942_0395	CP000100	388494..389618	hypothetical protein	312.5	1.23289	0.30204	0.0416269	0.131118	1	210	171.907	201.723	313.487	254	196.899	213.146	332.133	289	212.684	227.003	363.696	473	326.604	333.571	456.441	395	309.634	314.884	400.398	451	301.262	303.987	399.608
Synpcc7942_0396	CP000100	389953..391494	phosphoribosylaminoimidazolecarboxamide formyltransferase / IMP cyclohydrolase	103.265	1.11329	0.154827	0.260465	0.469781	1	116	69.2786	81.2946	173.164	132	74.6537	80.8137	172.605	131	70.3358	75.0712	164.859	226	113.851	116.28	218.088	156	89.2162	90.7289	158.132	219	106.728	107.694	194.045
Synpcc7942_0397	CP000100	391532..392923	putative neutral invertase	32.9916	-1.31377	-0.393715	0.0698404	0.191916	1	53	35.0641	41.1457	79.1182	46	28.8191	31.1971	60.1501	59	35.0915	37.4541	74.2493	56	31.2508	31.9174	54.0395	58	36.7445	37.3675	58.7926	57	30.772	31.0503	50.5048
Synpcc7942_0398	CP000100	392990..393448	hypothetical protein	158.301	-1.8871	-0.916172	8.53006e-08	2.06443e-06	0.000225023	69	138.44	162.452	103.003	85	161.498	174.824	111.147	97	174.964	186.744	122.071	51	86.3118	88.1529	49.2146	59	113.356	115.278	59.8063	79	129.34	130.51	69.9979
Synpcc7942_0399	CP000100	complement(393793..394545)	conserved hypothetical protein	76.5445	-1.16411	-0.219222	0.25036	0.458327	1	55	67.2657	78.9325	82.1038	58	67.173	72.7157	75.8414	63	69.2684	73.9319	79.2831	67	69.1182	70.5926	64.6544	74	86.6643	88.1338	75.0113	74	73.851	74.519	65.5676
Synpcc7942_0400	CP000100	complement(394579..395181)	anthranilate synthase, component II	235.616	-1.16897	-0.22524	0.0989113	0.246624	1	133	203.123	238.354	198.542	153	221.277	239.535	200.064	152	208.697	222.747	191.286	170	219	223.672	164.049	164	239.845	243.911	166.241	199	248.002	250.245	176.324
Synpcc7942_0401	CP000100	complement(395246..395731)	diacylglycerol kinase	198.624	1.48335	0.568858	0.000920112	0.00711805	1	49	92.8508	108.955	73.147	48	86.1325	93.2395	62.7653	74	126.062	134.549	93.1262	100	159.837	163.246	96.4992	121	219.56	223.282	122.654	140	216.477	218.435	124.047
Synpcc7942_0402	CP000100	complement(396872..397396)	Protein of unknown function UPF0054	24.913	1.14477	0.195056	0.574602	0.759915	1	8	14.0332	16.4672	11.9424	10	16.6113	17.9819	13.0761	12	18.9239	20.198	15.1016	13	19.2352	19.6455	12.5449	16	26.876	27.3317	16.2187	20	28.628	28.8869	17.721
Synpcc7942_0403	CP000100	complement(397398..397577)	conserved hypothetical protein	81.904	-1.64424	-0.71742	0.0280388	0.0996412	1	13	66.5115	78.0475	19.4064	18	87.2091	94.405	23.537	20	91.9914	98.1847	25.1693	15	64.7339	66.1147	14.4749	19	93.086	94.6644	19.2597	10	41.7491	42.1267	8.86049
Synpcc7942_0404	CP000100	complement(397595..398509)	bacterial peptide chain release factor 2 (bRF-2)	96.8267	-1.49125	-0.576522	0.000197512	0.00188781	0.521036	97	97.6285	114.562	144.801	115	109.607	118.651	150.375	92	83.2446	88.8491	115.779	104	88.2928	90.1761	100.359	78	75.1756	76.4503	79.066	108	88.6998	89.5021	95.6933
Synpcc7942_0405	CP000100	398870..399868	DNA polymerase III, delta subunit	29.6127	-1.47982	-0.565422	0.0127167	0.0549046	1	32	29.4992	34.6157	47.7695	30	26.1889	28.3499	39.2283	40	33.15	35.3819	50.3385	24	18.662	19.0601	23.1598	25	22.0688	22.443	25.3417	49	36.8596	37.193	43.4164
Synpcc7942_0406	CP000100	399953..400354	conserved hypothetical protein	339.566	-1.14309	-0.192934	0.248272	0.457043	1	146	334.466	392.478	217.948	138	299.375	324.077	180.45	127	261.558	279.167	159.825	159	307.244	313.798	153.434	159	348.798	354.713	161.173	194	362.657	365.937	171.893
Synpcc7942_0407	CP000100	complement(400429..400671)	photosystem I reaction center subunit X	611.905	-1.70277	-0.76788	4.39527e-06	6.74112e-05	0.0115947	151	572.264	671.52	225.412	203	728.537	788.651	265.445	157	534.913	570.926	197.579	110	351.641	359.142	106.149	139	504.443	512.996	140.9	179	553.562	558.569	158.603
Synpcc7942_0408	CP000100	400768..401421	phosphoribosylanthranilate isomerase	12.19	-1.23249	-0.301573	0.458958	0.664507	1	6	8.44888	9.91429	8.95678	10	13.3347	14.435	13.0761	10	12.6594	13.5117	12.5846	13	15.4411	15.7705	12.5449	8	10.7874	10.9703	8.10933	9	10.3415	10.4351	7.97444
Synpcc7942_0409	CP000100	complement(401464..401748)	hypothetical protein	25.6455	1.6989	0.764598	0.1409	0.313137	1	3	9.69398	11.3753	4.47839	3	9.17991	9.93737	3.92283	5	14.525	15.5029	6.29231	8	21.8051	22.2702	7.71993	11	34.037	34.6141	11.1503	8	21.0943	21.2851	7.08839
Synpcc7942_0410	CP000100	complement(401750..402022)	conserved hypothetical protein	25.8552	1.50401	0.588817	0.246009	0.454462	1	5	16.8668	19.7923	7.46398	5	15.9724	17.2903	6.53805	2	6.06536	6.47372	2.51693	8	22.7636	23.2491	7.71993	11	35.5331	36.1356	11.1503	7	19.2688	19.4431	6.20234
Synpcc7942_0411	CP000100	complement(402191..402991)	tryptophan synthase, alpha chain	60.0137	1.05978	0.0837692	0.670493	0.820009	1	37	42.5398	49.918	55.2335	40	43.5501	47.1436	52.3044	43	44.4453	47.4376	54.1139	61	59.1575	60.4194	58.8645	51	56.1489	57.1009	51.697	69	64.7346	65.3201	61.1374
Synpcc7942_0412	CP000100	complement(403022..403351)	hypothetical protein	56.6521	1.66411	0.734749	0.0274002	0.0980755	1	4	11.1628	13.0989	5.97119	11	29.0697	31.4683	14.3837	14	35.124	37.4887	17.6185	23	54.1411	55.2959	22.1948	28	74.8251	76.0939	28.3827	18	40.99	41.3608	15.9489
Synpcc7942_0413	CP000100	complement(403352..403768)	hypothetical protein	378.843	-1.02935	-0.0417318	0.775212	0.882992	1	142	313.601	367.994	211.977	158	330.433	357.698	206.602	129	256.12	273.363	162.342	223	415.414	424.276	215.193	168	355.285	361.309	170.296	203	365.83	369.139	179.868
Synpcc7942_0414	CP000100	404016..405188	conserved hypothetical protein	241.483	-1.32055	-0.401135	0.0406739	0.128964	1	262	205.698	241.375	391.113	318	236.424	255.932	415.82	400	282.326	301.334	503.385	418	276.816	282.721	403.366	269	202.236	205.665	272.676	364	233.197	235.306	322.522
Synpcc7942_0415	CP000100	complement(405168..406145)	conserved hypothetical protein	2133.41	-1.39419	-0.479424	0.0106874	0.0490319	1	1977	1861.63	2184.52	2951.26	2349	2094.62	2267.46	3071.58	2887	2443.98	2608.52	3633.18	2988	2373.31	2423.94	2883.39	1837	1656.43	1684.52	1862.11	2503	1923.28	1940.67	2217.78
Synpcc7942_0416	CP000100	406389..406772	conserved hypothetical protein	2996.32	1.11877	0.161912	0.358165	0.565434	1	902	2163.22	2538.42	1346.5	930	2112.1	2286.37	1216.08	871	1877.92	2004.35	1096.12	1501	3036.42	3101.19	1448.45	1295	2974.01	3024.43	1312.7	1522	2978.54	3005.48	1348.57
Synpcc7942_0417	CP000100	406851..408359	ATPase	1573.4	-1.20267	-0.266246	0.0561448	0.163297	1	2439	1488.5	1746.67	3640.93	2469	1426.9	1544.64	3228.49	2609	1431.44	1527.82	3283.33	3227	1661.2	1696.64	3114.03	2643	1544.58	1570.77	2679.12	3041	1514.42	1528.12	2694.47
Synpcc7942_0418	CP000100	408494..408844	conserved hypothetical protein	19689.1	-1.15715	-0.210579	0.148109	0.323704	1	6712	17610.5	20664.9	10019.6	6706	16661.7	18036.5	8768.83	7658	18063.3	19279.5	9637.31	9854	21808.1	22273.3	9509.03	8120	20401	20747	8230.97	7874	16858.1	17010.6	6976.75
Synpcc7942_0419	CP000100	complement(408941..409903)	biotin synthase	124.487	1.07186	0.100115	0.556599	0.744807	1	78	74.5923	87.5299	116.438	87	78.7871	85.288	113.762	131	112.625	120.207	164.859	153	123.418	126.05	147.644	135	123.626	125.723	136.845	162	126.418	127.561	143.54
Synpcc7942_0420	CP000100	complement(409951..411516)	conserved hypothetical protein	38.198	-1.22023	-0.287158	0.0972591	0.24362	1	64	37.6369	44.1648	95.539	64	35.641	38.5819	83.687	65	34.3646	36.6782	81.8001	80	39.6836	40.5301	77.1993	64	36.0406	36.6517	64.8746	81	38.8699	39.2214	71.77
Synpcc7942_0421	CP000100	complement(411548..411946)	hypothetical protein	103.879	-1.13578	-0.183683	0.399872	0.605199	1	49	113.096	132.712	73.147	37	80.8706	87.5435	48.3816	38	78.8497	84.1583	47.8216	44	85.6629	87.4901	42.4596	46	101.669	103.393	46.6287	66	124.306	125.43	58.4792
Synpcc7942_0422	CP000100	412147..413289	conserved hypothetical protein	243.898	1.47397	0.559704	0.000215445	0.00204441	0.568345	173	139.388	163.564	258.254	170	129.707	140.41	222.294	152	110.1	117.512	191.286	324	220.197	224.894	312.657	363	280.068	284.817	367.961	352	231.428	233.521	311.889
Synpcc7942_0423	CP000100	complement(413396..413614)	conserved hypothetical protein	1081.63	1.09199	0.126957	0.44558	0.652297	1	168	706.465	828.998	250.79	187	744.662	806.107	244.523	218	824.142	879.628	274.345	297	1053.48	1075.95	286.603	263	1059.05	1077	266.594	330	1132.37	1142.62	292.396
Synpcc7942_0424	CP000100	413873..414955	photosystem q(b) protein	14423	-1.79274	-0.842167	1.16232e-08	3.60728e-07	3.06619e-05	16044	13643	16009.3	23950.4	19691	15856.3	17164.6	25748.2	18012	13769.7	14696.7	22667.4	16384	11751.8	12002.5	15810.4	11332	9227.45	9383.91	11486.9	14987	10399.3	10493.4	13279.2
Synpcc7942_0425	CP000100	complement(415064..415441)	conserved hypothetical protein	526.637	1.04203	0.0593918	0.731948	0.856645	1	187	455.591	534.611	279.153	135	311.461	337.161	176.527	174	381.107	406.765	218.972	192	394.568	402.985	185.278	278	648.569	659.566	281.799	270	536.774	541.629	239.233
Synpcc7942_0426	CP000100	complement(415535..416086)	condensin subunit ScpB	40.6422	1.30927	0.388763	0.17517	0.360071	1	9	15.0151	17.6194	13.4352	13	20.5384	22.2331	16.9989	23	34.4968	36.8193	28.9446	26	36.5887	37.3692	25.0898	27	43.1348	43.8662	27.369	31	42.2029	42.5846	27.4675
Synpcc7942_0427	CP000100	complement(416103..416951)	ATPase	61.3528	-1.40165	-0.487124	0.0126749	0.0549046	1	70	75.9305	89.1002	104.496	54	55.4687	60.0456	70.6109	54	52.6594	56.2047	67.957	60	54.898	56.069	57.8995	51	52.9744	53.8726	51.697	70	61.9598	62.5202	62.0234
Synpcc7942_0428	CP000100	complement(416982..418610)	2-isopropylmalate synthase	61.4259	-1.1644	-0.219585	0.141146	0.313157	1	80	45.2267	53.071	119.424	123	65.8485	71.2819	160.836	105	53.3651	56.958	132.139	135	64.3762	65.7494	130.274	109	59.0077	60.0083	110.49	132	60.8937	61.4445	116.958
Synpcc7942_0429	CP000100	complement(418681..419220)	conserved hypothetical protein	843.109	-1.9186	-0.940052	1.8459e-11	1.08211e-09	4.86949e-08	487	830.541	974.593	726.992	525	847.866	917.827	686.495	555	850.92	908.209	698.447	351	504.924	515.695	338.712	353	576.48	586.255	357.824	459	638.762	644.539	406.696
Synpcc7942_0430	CP000100	419382..421292	1-Deoxy-D-xylulose-5-phosphate synthase	937.716	-1.18077	-0.239724	0.165023	0.345595	1	1577	759.971	891.783	2354.14	1817	829.194	897.614	2375.93	2217	960.494	1025.16	2790.01	2494	1013.79	1035.42	2406.69	1981	914.17	929.671	2008.07	2251	885.186	893.193	1994.5
Synpcc7942_0431	CP000100	421289..422557	conserved hypothetical protein	95.0874	1.0553	0.0776583	0.596183	0.772836	1	80	58.0569	68.1266	119.424	92	63.2249	68.4418	120.3	130	84.8147	90.5249	163.6	166	101.615	103.783	160.189	139	96.5954	98.2333	140.9	147	87.0514	87.8387	130.249
Synpcc7942_0432	CP000100	422547..423245	D-alanyl-D-alanine dipeptidase-like	33.7772	1.06568	0.0917744	0.727239	0.854166	1	15	19.7624	23.1901	22.3919	18	22.4573	24.3103	23.537	25	29.611	31.6045	31.4616	26	28.8941	29.5104	25.0898	31	39.11	39.7732	31.4237	31	33.3276	33.6291	27.4675
Synpcc7942_0433	CP000100	423632..424840	conserved hypothetical protein	55.2128	-1.54968	-0.631975	0.00108244	0.0081353	1	56	42.6567	50.0553	83.5966	86	62.0346	67.1533	112.454	89	60.9471	65.0504	112.003	51	32.7685	33.4675	49.2146	62	45.224	45.9908	62.8473	99	61.5359	62.0925	87.7188
Synpcc7942_0434	CP000100	425057..426064	conserved hypothetical protein	101.891	1.2642	0.338226	0.0374448	0.121799	1	61	55.7308	65.397	91.0606	74	64.0226	69.3053	96.7631	79	64.8868	69.2553	99.4185	109	83.9999	85.7917	105.184	123	107.609	109.433	124.681	153	114.065	115.096	135.565
Synpcc7942_0435	CP000100	426075..426830	conserved hypothetical protein	34.6772	1.10345	0.142024	0.573952	0.759915	1	16	19.4905	22.8711	23.8847	25	28.839	31.2186	32.6903	22	24.093	25.715	27.6862	34	34.9357	35.681	32.8097	26	30.3288	30.843	26.3553	39	38.767	39.1177	34.5559
Synpcc7942_0436	CP000100	426845..427150	hypothetical protein	6.40936	-1.63463	-0.708966	0.38395	0.587846	1	0	0	0	0	2	5.69994	6.17026	2.61522	5	13.5281	14.4389	6.29231	5	12.6929	12.9637	4.82496	1	2.88192	2.93079	1.01367	0	0	0	0
Synpcc7942_0437	CP000100	427463..428029	putative glutathione peroxidase	12.3526	-1.78559	-0.836398	0.0596853	0.171888	1	8	12.9937	15.2474	11.9424	9	13.8427	14.9849	11.7685	7	10.2213	10.9094	8.80924	3	4.11009	4.19776	2.89497	9	13.9979	14.2352	9.123	7	9.27758	9.3615	6.20234
Synpcc7942_0438	CP000100	427989..428495	hypothetical protein	6.28841	1.3691	0.453233	0.558408	0.745993	1	2	3.63285	4.26295	2.98559	1	1.7201	1.86203	1.30761	3	4.89895	5.22877	3.77539	1	1.53216	1.56485	0.964992	4	6.95754	7.07551	4.05467	7	10.3755	10.4694	6.20234
Synpcc7942_0439	CP000100	complement(428611..429300)	magnesium protoporphyrin O-methyltransferase	45.2714	-1.26285	-0.336678	0.137627	0.3082	1	37	49.3831	57.9483	55.2335	40	50.556	54.7276	52.3044	26	31.1971	33.2974	32.72	42	47.2839	48.2925	40.5296	42	53.6789	54.5891	42.574	32	34.8514	35.1667	28.3536
Synpcc7942_0440	CP000100	complement(429346..430473)	N-acetylglucosamine 6-phosphate deacetylase	56.1402	-1.05639	-0.0791484	0.665223	0.817734	1	63	51.4348	60.3559	94.0462	45	34.7909	37.6616	58.8425	68	49.9102	53.2704	85.5755	88	60.6019	61.8946	84.9193	74	57.853	58.834	75.0113	75	49.9657	50.4176	66.4537
Synpcc7942_0441	CP000100	430523..431191	phosphoribosylaminoimidazole carboxylase, catalytic subunit	26.5769	-2.05796	-1.04121	0.000640906	0.00523439	1	21	28.9081	33.922	31.3487	20	26.0715	28.2227	26.1522	20	24.751	26.4174	25.1693	13	15.0949	15.4169	12.5449	17	22.4092	22.7892	17.2323	12	13.4795	13.6015	10.6326
Synpcc7942_0442	CP000100	431458..432951	ammonium transporter	3590.44	-1.26679	-0.341181	0.0190171	0.0739927	1	5214	3214	3771.45	7783.44	5872	3427.66	3710.48	7678.29	6912	3830.39	4088.27	8698.49	7711	4009.34	4094.86	7441.05	6186	3651.43	3713.34	6270.54	6184	3110.56	3138.7	5479.33
Synpcc7942_0443	CP000100	complement(433076..434317)	conserved hypothetical protein	942.999	-1.30414	-0.383103	0.0121335	0.0534358	1	1102	817.12	958.845	1645.06	1239	869.985	941.77	1620.13	1713	1141.89	1218.77	2155.75	1553	971.321	992.04	1498.63	1194	847.786	862.161	1210.32	1662	1005.61	1014.7	1472.61
Synpcc7942_0444	CP000100	complement(434357..435040)	conserved hypothetical protein	801.945	-1.04923	-0.0693367	0.629203	0.794561	1	460	619.338	726.758	686.686	456	581.394	629.367	596.27	599	725.037	773.851	753.819	669	759.771	775.978	645.579	670	863.818	878.465	679.156	712	782.247	789.322	630.867
Synpcc7942_0445	CP000100	complement(435383..436438)	ABC-type dipeptide/oligopeptide/nickel transport systems permease components-like	43.6057	1.0859	0.118897	0.579744	0.763536	1	28	24.4186	28.6538	41.7983	37	30.5562	33.0775	48.3816	47	36.8488	39.3297	59.1477	69	50.7572	51.8399	66.5844	49	40.92	41.6138	49.6697	55	39.1398	39.4938	48.7327
Synpcc7942_0446	CP000100	complement(436519..436821)	SSU ribosomal protein S14P	1371.2	1.02177	0.031072	0.794728	0.894789	1	323	981.716	1151.99	482.173	341	981.462	1062.45	445.895	404	1103.9	1178.22	508.419	475	1217.77	1243.74	458.371	528	1536.72	1562.78	535.216	548	1359.12	1371.41	485.555
Synpcc7942_0447	CP000100	complement(436851..437537)	DNA-(apurinic or apyrimidinic site) lyase / endonuclease III	42.3906	1.0397	0.0561697	0.83317	0.92001	1	19	25.4696	29.8872	28.3631	28	35.5437	38.4766	36.6131	26	31.3333	33.4428	32.72	34	38.4446	39.2646	32.8097	41	52.6297	53.522	41.5603	33	36.0975	36.424	29.2396
Synpcc7942_0448	CP000100	complement(437534..438628)	YUP8H12.25 {{Arabidopsis thaliana}}-type protein. Metallo peptidase. MEROPS family M50B	674.593	1.19033	0.251364	0.107816	0.263657	1	451	379.305	445.093	673.251	527	419.719	454.351	689.111	666	503.558	537.461	838.136	1002	710.831	725.994	966.922	871	701.467	713.361	882.903	891	611.482	617.012	789.47
Synpcc7942_0449	CP000100	complement(438675..440006)	seryl-tRNA synthetase	62.9406	-1.01746	-0.0249699	0.885277	0.950264	1	72	49.7799	58.4139	107.481	69	45.1759	48.9035	90.2251	85	52.8329	56.3899	106.969	122	71.1489	72.6666	117.729	84	55.6133	56.5563	85.148	110	62.0595	62.6208	97.4654
Synpcc7942_0450	CP000100	complement(440050..440295)	putative NifU-like protein	1479.06	1.23289	0.302041	0.0376671	0.122372	1	241	902.21	1058.69	359.764	252	893.362	967.076	329.518	286	962.544	1027.35	359.92	521	1645.19	1680.28	502.761	409	1466.19	1491.06	414.59	434	1325.79	1337.78	384.545
Synpcc7942_0451	CP000100	440670..441299	esterase	495.933	1.13448	0.182027	0.162062	0.341742	1	212	309.9	363.65	316.473	267	369.601	400.098	349.132	248	325.912	347.854	312.099	383	472.249	482.323	369.592	348	487.127	495.387	352.756	443	528.425	533.204	392.52
Synpcc7942_0452	CP000100	complement(441357..441836)	conserved hypothetical protein	6358.41	1.1769	0.234995	0.177776	0.364109	1	1955	3750.86	4401.43	2918.42	2534	4603.92	4983.8	3313.48	2379	4103.39	4379.65	2993.88	4178	6761.45	6905.68	4031.73	3183	5847.88	5947.04	3226.5	4130	6465.9	6524.38	3659.38
Synpcc7942_0453	CP000100	442022..443236	GAF sensor signal transduction histidine kinase	84.4273	1.13646	0.184548	0.353096	0.561572	1	80	60.6372	71.1544	119.424	86	61.7283	66.8217	112.454	73	49.7435	53.0925	91.8678	140	89.5086	91.4179	135.099	91	66.0493	67.1693	92.2436	158	97.7239	98.6078	139.996
Synpcc7942_0454	CP000100	complement(443217..443972)	cobalamin-5'-phosphate synthase	8.05754	1.0981	0.135011	0.79518	0.894916	1	5	6.09079	7.14721	7.46398	4	4.61424	4.99498	5.23044	5	5.47568	5.84433	6.29231	7	7.19265	7.34608	6.75494	12	13.9979	14.2352	12.164	3	2.98208	3.00905	2.65815
Synpcc7942_0455	CP000100	444001..445155	queuine tRNA-ribosyltransferase	20.8745	-1.21643	-0.282652	0.26131	0.469781	1	19	15.1495	17.7771	28.3631	35	26.427	28.6076	45.7664	23	16.4868	17.5967	28.9446	31	20.8493	21.2941	29.9147	30	22.9057	23.294	30.41	29	18.8684	19.0391	25.6954
Synpcc7942_0456	CP000100	445209..445346	photosystem II PsbK protein	2020.78	-1.13356	-0.180866	0.336591	0.546754	1	266	1775.12	2083.01	397.084	272	1718.9	1860.74	355.67	296	1775.83	1895.39	372.505	356	2003.94	2046.68	343.537	284	1814.86	1845.63	287.881	412	2243.56	2263.85	365.052
Synpcc7942_0457	CP000100	445562..446179	conserved hypothetical protein	15.2531	-1.01819	-0.0260103	0.949932	0.981944	1	5	7.45088	8.74319	7.46398	13	18.345	19.8587	16.9989	7	9.37776	10.0091	8.80924	6	7.54181	7.70268	5.78995	14	19.9776	20.3163	14.1913	15	18.2399	18.4049	13.2907
Synpcc7942_0458	CP000100	complement(446215..447051)	Carboxylesterase	33.1999	-1.05292	-0.0743903	0.758641	0.870886	1	20	22.0055	25.8222	29.8559	32	33.3416	36.0927	41.8435	25	24.7289	26.3937	31.4616	41	38.0514	38.8631	39.5647	32	33.7154	34.287	32.4373	31	27.8327	28.0845	27.4675
Synpcc7942_0459	CP000100	complement(447057..448166)	glutathione-dependent formaldehyde dehydrogenase	60.6407	1.17828	0.236683	0.241837	0.45068	1	43	35.6756	41.8633	64.1902	66	51.8541	56.1327	86.3023	41	30.5809	32.6398	51.597	88	61.5847	62.8983	84.9193	85	67.5304	68.6754	86.1616	78	52.807	53.2846	69.1118
Synpcc7942_0460	CP000100	complement(448306..448779)	putative acetyltransferase	34.7221	-1.03229	-0.0458441	0.898326	0.955558	1	22	42.7435	50.1571	32.8415	7	12.879	13.9417	9.15327	15	26.2001	27.964	18.8769	16	26.2213	26.7806	15.4399	24	44.6515	45.4086	24.328	21	33.2936	33.5947	18.607
Synpcc7942_0461	CP000100	complement(448876..449313)	conserved hypothetical protein	29.2451	-1.33068	-0.412159	0.194396	0.387749	1	12	25.2309	29.6071	17.9136	20	39.8215	43.1073	26.1522	12	22.6828	24.2099	15.1016	12	21.2824	21.7363	11.5799	15	30.2009	30.713	15.205	20	34.3143	34.6247	17.721
Synpcc7942_0462	CP000100	complement(449370..449957)	conserved hypothetical protein	36.6232	-1.19423	-0.256076	0.297362	0.508539	1	23	36.0227	42.2706	34.3343	24	35.5956	38.5327	31.3826	21	29.5686	31.5594	26.4277	29	38.3119	39.1291	27.9848	23	34.4948	35.0797	23.3143	29	37.063	37.3982	25.6954
Synpcc7942_0463	CP000100	complement(449957..450448)	protein tyrosine phosphatase	36.0796	1.34065	0.422932	0.183187	0.37211	1	14	26.2053	30.7504	20.8991	10	17.7254	19.188	13.0761	11	18.5105	19.7567	13.8431	22	34.7352	35.4762	21.2298	18	32.2635	32.8105	18.246	27	41.24	41.613	23.9233
Synpcc7942_0464	CP000100	complement(450539..450934)	conserved hypothetical protein	172.454	-1.59871	-0.676912	6.59214e-05	0.000736867	0.173901	71	165.116	193.754	105.989	84	184.989	200.253	109.839	80	167.257	178.518	100.677	63	123.583	126.219	60.7945	63	140.297	142.676	63.861	83	157.508	158.933	73.5421
Synpcc7942_0465	CP000100	complement(451023..451748)	conserved hypothetical protein	97.8447	-1.79497	-0.843956	7.80097e-07	1.46992e-05	0.00205789	70	88.7947	104.196	104.496	85	102.104	110.529	111.147	90	102.635	109.545	113.262	45	48.1492	49.1762	43.4246	66	80.1698	81.5291	66.902	83	85.9135	86.6906	73.5421
Synpcc7942_0466	CP000100	451838..454087	Cellulose synthase (UDP-forming)	293.983	-1.0244	-0.0347823	0.844271	0.928381	1	461	188.688	221.415	688.179	597	231.395	250.488	780.643	738	271.558	289.841	928.745	785	271.019	276.8	757.518	756	296.308	301.332	766.332	942	314.621	317.467	834.658
Synpcc7942_0467	CP000100	complement(454004..454837)	Peptidase, metallopeptidases	78.5548	1.33571	0.417611	0.0312654	0.107956	1	27	29.8142	34.9853	40.3055	45	47.0553	50.938	58.8425	58	57.5773	61.4538	72.9908	102	95.0051	97.0317	98.4291	64	67.6733	68.8208	64.8746	81	72.9859	73.646	71.77
Synpcc7942_0468	CP000100	complement(454806..455045)	preprotein translocase, SecG subunit	449.372	1.31469	0.394721	0.0120032	0.0532177	1	57	218.72	256.656	85.0894	81	294.331	318.617	105.916	79	272.524	290.872	99.4185	126	407.823	416.523	121.589	117	429.91	437.2	118.599	163	510.383	514.999	144.426
Synpcc7942_0469	CP000100	complement(455066..456664)	phosphoglycerate mutase	301.025	1.59818	0.676433	8.05287e-09	2.59067e-07	2.12435e-05	238	137.074	160.848	355.286	270	147.257	159.408	353.055	284	147.048	156.948	357.403	594	288.57	294.725	573.205	591	325.944	331.47	599.077	614	288.562	291.172	544.034
Synpcc7942_0470	CP000100	457211..457744	conserved hypothetical protein	108.661	-1.21232	-0.277771	0.221352	0.424673	1	52	89.6784	105.233	77.6254	66	107.787	116.68	86.3023	66	102.327	109.217	83.0585	42	61.0971	62.4004	40.5296	82	135.418	137.714	83.1206	92	129.469	130.64	81.5165
Synpcc7942_0471	CP000100	457882..458712	ABC-type sugar transport system permease component-like	54.5655	-1.27004	-0.344873	0.0692324	0.191241	1	42	46.5451	54.6181	62.6974	61	64.0163	69.2985	79.7642	48	47.8222	51.0419	60.4062	58	54.2175	55.3741	55.9695	58	61.5503	62.594	58.7926	53	47.9286	48.3621	46.9606
Synpcc7942_0472	CP000100	458795..459019	Exodeoxyribonuclease VII small subunit	33.2112	-1.21927	-0.286015	0.490445	0.693351	1	7	28.6511	33.6205	10.4496	5	19.3798	20.9789	6.53805	12	44.1558	47.1287	15.1016	8	27.6198	28.2089	7.71993	9	35.2747	35.8728	9.123	11	36.7392	37.0715	9.74654
Synpcc7942_0473	CP000100	459096..460202	NADH:flavin oxidoreductases Old Yellow Enzyme family-like	388.152	-1.16363	-0.218634	0.1217	0.284363	1	351	292.002	342.648	523.972	458	360.811	390.583	598.885	516	385.915	411.897	649.367	572	401.385	409.947	551.975	473	376.805	383.194	479.464	569	386.264	389.758	504.162
Synpcc7942_0474	CP000100	complement(460296..460433)	hypothetical protein	712.607	-1.13094	-0.177528	0.238301	0.447429	1	99	660.666	775.255	147.787	96	606.672	656.731	125.531	99	593.944	633.932	124.588	105	591.048	603.656	101.324	104	664.596	675.865	105.421	162	882.177	890.156	143.54
Synpcc7942_0475	CP000100	complement(460449..460544)	cytochrome b6-f complex subunit VIII	325.64	-1.16815	-0.22422	0.337793	0.547358	1	22	211.046	247.651	32.8415	33	299.781	324.517	43.1511	42	362.216	386.602	52.8554	37	299.394	305.781	35.7047	32	293.956	298.94	32.4373	49	383.57	387.039	43.4164
Synpcc7942_0476	CP000100	460552..460962	conserved hypothetical protein	123.881	1.30227	0.381027	0.0598982	0.172313	1	31	69.4617	81.5095	46.2767	38	80.6313	87.2845	49.6892	34	68.4899	73.101	42.7877	60	113.402	115.821	57.8995	59	126.594	128.741	59.8063	72	131.647	132.838	63.7955
Synpcc7942_0477	CP000100	complement(460994..461293)	conserved hypothetical protein YCF19	510.223	1.13718	0.185457	0.183725	0.372533	1	107	328.464	385.435	159.729	109	316.86	343.005	142.529	139	383.604	409.43	174.926	209	541.175	552.719	201.683	173	508.544	517.167	175.364	192	480.95	485.3	170.121
Synpcc7942_0478	CP000100	complement(461324..461935)	thylakoidal processing peptidase. Serine peptidase. MEROPS family S26A	55.3531	1.05826	0.0816878	0.724831	0.85403	1	19	28.5909	33.5498	28.3631	30	42.7496	46.277	39.2283	36	48.7013	51.9802	45.3047	50	63.4646	64.8183	48.2496	32	46.1107	46.8926	32.4373	46	56.4841	56.995	40.7583
Synpcc7942_0479	CP000100	complement(461935..463749)	GTP-binding protein LepA	103.212	-1.12218	-0.166301	0.274588	0.484806	1	174	88.2873	103.6	259.747	188	90.3323	97.7859	245.831	195	88.9503	94.939	245.4	280	119.838	122.394	270.198	181	87.9438	89.435	183.474	246	101.854	102.775	217.968
Synpcc7942_0480	CP000100	463901..465634	GAF sensor signal transduction histidine kinase	217.4	-1.65127	-0.723579	6.43476e-07	1.23904e-05	0.00169749	426	226.249	265.49	635.931	452	227.327	246.085	591.04	416	198.625	211.997	523.52	341	152.763	156.022	329.062	344	174.95	177.916	348.701	433	187.654	189.352	383.659
Synpcc7942_0481	CP000100	465713..466828	protease	92.4608	-1.1915	-0.252775	0.223419	0.427396	1	90	74.2684	87.1498	134.352	129	100.806	109.124	168.682	104	77.154	82.3485	130.88	95	66.126	67.5365	91.6742	131	103.517	105.272	132.79	160	107.74	108.714	141.768
Synpcc7942_0482	CP000100	complement(467004..468773)	Peptidoglycan glycosyltransferase	177.772	1.1653	0.220699	0.0684055	0.189951	1	241	125.392	147.14	359.764	250	123.177	133.34	326.903	219	102.438	109.335	275.603	388	170.283	173.915	374.417	375	186.836	190.004	380.125	415	176.195	177.789	367.71
Synpcc7942_0483	CP000100	complement(468776..469219)	conserved hypothetical protein	240.556	1.03959	0.0560129	0.721996	0.852562	1	85	176.304	206.883	126.888	88	172.847	187.109	115.07	98	182.74	195.043	123.329	120	209.948	214.426	115.799	123	244.301	248.444	124.681	158	267.42	269.839	139.996
Synpcc7942_0484	CP000100	complement(469432..470874)	conserved hypothetical protein	64.8459	-1.59366	-0.672346	8.98769e-05	0.0009599	0.237095	79	50.4181	59.1628	117.931	116	70.1057	75.8904	151.683	129	74.0138	78.9969	162.342	109	58.6777	59.9293	105.184	79	48.2797	49.0983	80.0796	100	52.0779	52.5489	88.6049
Synpcc7942_0485	CP000100	470975..472312	phosphoglycerate mutase	34.3746	-1.36147	-0.445166	0.0252278	0.0916679	1	50	34.4144	40.3833	74.6398	57	37.1519	40.2174	74.5338	51	31.5576	33.6822	64.1816	56	32.5121	33.2056	54.0395	53	34.932	35.5243	53.7243	56	31.4523	31.7367	49.6187
Synpcc7942_0486	CP000100	472319..473554	dihydroorotase	33.4551	-1.04627	-0.0652523	0.784436	0.888511	1	32	23.8428	27.9782	47.7695	54	38.1011	41.2449	70.6109	28	18.7555	20.0182	35.237	57	35.8236	36.5878	55.0045	47	33.5338	34.1024	47.6423	51	31.0078	31.2883	45.1885
Synpcc7942_0487	CP000100	complement(473510..474172)	thylakoidal processing peptidase. Serine peptidase. MEROPS family S26A	73.7371	1.02357	0.0336054	0.863143	0.938915	1	37	51.3942	60.3082	55.2335	43	56.561	61.228	56.2272	45	56.1938	59.9771	56.6308	56	65.6126	67.0122	54.0395	65	86.4576	87.9236	65.8883	61	69.1411	69.7665	54.049
Synpcc7942_0488	CP000100	474316..475644	dihydroorotase, multifunctional complex type	101.464	1.15304	0.205442	0.154824	0.331245	1	88	60.9794	71.556	131.366	108	70.8697	76.7174	141.222	112	69.7722	74.4697	140.948	170	99.3658	101.485	164.049	159	105.506	107.295	161.173	176	99.5193	100.419	155.945
Synpcc7942_0489	CP000100	complement(475665..477044)	aldehyde dehydrogenase	75.5323	1.14919	0.200622	0.235177	0.444404	1	72	48.0484	56.3822	107.481	99	62.5631	67.7254	129.453	68	40.7962	43.5428	85.5755	112	63.0452	64.39	108.079	123	78.6012	79.934	124.681	156	84.9504	85.7188	138.224
Synpcc7942_0490	CP000100	477395..479440	diguanylate cyclase with PAS/PAC sensor	42.45	1.03507	0.0497275	0.771998	0.880658	1	78	35.1087	41.1981	116.438	75	31.9682	34.606	98.0708	67	27.1118	28.9371	84.317	108	41.0044	41.8791	104.219	110	47.4122	48.2162	111.503	106	38.9332	39.2853	93.9212
Synpcc7942_0491	CP000100	479700..479837	hypothetical protein	537.866	1.29924	0.377663	0.0475789	0.143772	1	54	360.363	422.866	80.611	40	252.78	273.638	52.3044	56	335.968	358.588	70.4739	75	422.177	431.183	72.3744	91	581.521	591.382	92.2436	112	609.9	615.417	99.2375
Synpcc7942_0492	CP000100	complement(479877..480824)	FMN adenylyltransferase / riboflavin kinase	84.8796	1.29166	0.369226	0.12969	0.296971	1	58	56.3437	66.1162	86.5822	55	50.596	54.7709	71.9186	48	41.9201	44.7424	60.4062	56	45.8873	46.8661	54.0395	123	114.42	116.36	124.681	119	94.3319	95.1851	105.44
Synpcc7942_0493	CP000100	480967..482451	conserved hypothetical protein	28.73	1.32849	0.409793	0.0631844	0.178459	1	30	18.6046	21.8315	44.7839	25	14.6817	15.8931	32.6903	30	16.7257	17.8518	37.7539	50	26.1551	26.713	48.2496	44	26.1294	26.5725	44.6013	67	33.9053	34.212	59.3653
Synpcc7942_0494	CP000100	complement(482631..482984)	conserved hypothetical protein	317.559	1.01545	0.0221222	0.891042	0.951711	1	75	195.112	228.953	111.96	89	219.255	237.346	116.377	129	301.7	322.013	162.342	151	331.35	338.418	145.714	125	311.394	316.674	126.708	146	309.934	312.737	129.363
Synpcc7942_0495	CP000100	complement(482981..483517)	hypothetical protein	466.376	-1.14273	-0.192488	0.27988	0.488633	1	207	354.995	416.566	309.009	270	438.482	474.662	353.055	277	427.066	455.818	348.594	328	474.474	484.595	316.517	304	499.232	507.697	308.155	304	425.421	429.269	269.359
Synpcc7942_0496	CP000100	complement(483634..484323)	hypothetical protein	103.3	1.00755	0.0108538	0.949229	0.981944	1	56	74.742	87.7056	83.5966	69	87.2091	94.405	90.2251	60	71.9932	76.8402	75.5078	96	108.077	110.383	92.6392	94	120.138	122.176	95.2846	75	81.6831	82.4219	66.4537
Synpcc7942_0497	CP000100	complement(484328..484504)	conserved hypothetical protein	309.886	1.22516	0.292965	0.143434	0.3169	1	43	223.728	262.533	64.1902	32	157.666	170.676	41.8435	43	201.134	214.675	54.1139	81	355.488	363.071	78.1643	59	293.956	298.94	59.8063	66	280.214	282.749	58.4792
Synpcc7942_0498	CP000100	484585..487098	mannose-1-phosphate guanyltransferase	53.9859	1.72785	0.788975	1.08609e-05	0.000148451	0.0286509	76	27.8403	32.6691	113.453	70	24.2826	26.2862	91.5327	59	19.4302	20.7383	74.2493	145	44.8039	45.7596	139.924	184	64.544	65.6384	186.515	176	52.6099	53.0857	155.945
Synpcc7942_0499	CP000100	complement(487375..488370)	hydroxyneurosporene-O-methyltransferase	122.862	1.87666	0.90817	3.83285e-07	7.77775e-06	0.00101111	54	49.9298	58.5899	80.611	68	59.5404	64.4532	88.9175	49	40.7311	43.4734	61.6647	123	95.9309	97.9772	118.694	152	134.582	136.864	154.077	183	138.074	139.323	162.147
Synpcc7942_0500	CP000100	complement(488470..488823)	hypothetical protein	50.0321	1.08664	0.119879	0.712193	0.846291	1	9	23.4134	27.4744	13.4352	12	29.5624	32.0017	15.6913	21	49.114	52.4207	26.4277	20	43.8874	44.8235	19.2998	29	72.2434	73.4684	29.3963	16	33.9654	34.2726	14.1768
Synpcc7942_0501	CP000100	complement(488833..489483)	Nucleoside-diphosphate-sugar epimerases-like	134.23	1.24826	0.319922	0.0915788	0.232522	1	50	70.7318	82.9998	74.6398	59	79.0375	85.5591	77.149	76	96.6545	103.162	95.6432	114	136.031	138.932	110.009	98	132.754	135.005	99.3393	116	133.905	135.116	102.782
Synpcc7942_0502	CP000100	complement(489508..490074)	conserved hypothetical protein	4.46579	-1.11186	-0.152969	0.831738	0.919583	1	2	3.24842	3.81184	2.98559	1	1.53808	1.66499	1.30761	4	5.84072	6.23395	5.03385	2	2.74006	2.79851	1.92998	6	9.33193	9.49016	6.082	1	1.32537	1.33736	0.886049
Synpcc7942_0503	CP000100	complement(490074..490382)	hypothetical protein	42.1618	-1.99095	-0.993459	0.00416303	0.0238213	1	13	38.7446	45.4646	19.4064	14	39.5122	42.7725	18.3065	18	48.2285	51.4755	22.6523	12	30.1672	30.8107	11.5799	7	19.9776	20.3163	7.09566	13	31.6158	31.9018	11.5186
Synpcc7942_0504	CP000100	complement(490382..491698)	glutamyl-tRNA reductase	112.926	-1.30076	-0.379351	0.0138843	0.0585094	1	161	112.581	132.108	240.34	184	121.841	131.895	240.6	166	104.355	111.38	208.905	209	123.275	125.904	201.683	144	96.4229	98.0578	145.968	207	118.115	119.183	183.412
Synpcc7942_0505	CP000100	complement(491830..492867)	D-fructose 1,6-bisphosphatase / sedoheptulose 1,7-bisphosphatase	328.896	-1.5235	-0.607389	0.000291957	0.00268357	0.770184	363	322.059	377.918	541.885	455	382.275	413.818	594.963	354	282.355	301.365	445.496	468	350.236	357.707	451.616	276	234.485	238.461	279.772	352	254.839	257.144	311.889
Synpcc7942_0506	CP000100	492988..493749	uridylate kinase	77.9446	1.06666	0.0930953	0.616632	0.78378	1	54	65.2626	76.5821	80.611	51	58.3683	63.1845	66.6881	42	45.6335	48.7058	52.8554	80	81.5545	83.2941	77.1993	60	69.4384	70.6158	60.82	84	82.8408	83.5901	74.4281
Synpcc7942_0507	CP000100	493736..494284	ribosome recycling factor	127.245	1.04575	0.0645361	0.756431	0.869596	1	66	110.713	129.915	98.5246	56	88.9565	96.2966	73.2262	54	81.435	86.9176	67.957	89	125.93	128.617	85.8843	80	128.505	130.684	81.0933	93	127.301	128.452	82.4026
Synpcc7942_0508	CP000100	494291..495421	geranylgeranyl reductase	21.2769	-1.19536	-0.257443	0.354846	0.562212	1	19	15.4709	18.1543	28.3631	30	23.1324	25.0411	39.2283	28	20.4967	21.8767	35.237	28	19.2313	19.6415	27.0198	18	14.035	14.273	18.246	46	30.5643	30.8408	40.7583
Synpcc7942_0509	CP000100	495460..495933	conserved hypothetical protein	41.2736	-1.17369	-0.231056	0.415142	0.621889	1	25	48.5722	56.9967	37.3199	17	31.2775	33.8583	22.2294	19	33.1868	35.4211	23.9108	29	47.5261	48.5399	27.9848	18	33.4886	34.0565	18.246	27	42.8061	43.1932	23.9233
Synpcc7942_0510	CP000100	complement(495930..496580)	2-hydroxy-3-keto-5-methylthiopentenyl-1- phosphate phosphatase	36.6117	1.00849	0.0122017	0.960608	0.984835	1	18	25.4635	29.8799	26.8703	18	24.1131	26.1028	23.537	26	33.066	35.2922	32.72	28	33.411	34.1237	27.0198	30	40.6391	41.3281	30.41	31	35.785	36.1086	27.4675
Synpcc7942_0511	CP000100	complement(496602..497579)	ABC-type transport system involved in cytochrome c biogenesis permease component-like	389.667	-1.00237	-0.00341038	0.982457	0.992686	1	275	258.952	303.866	410.519	301	268.404	290.551	393.591	439	371.634	396.654	552.465	541	429.706	438.872	522.06	410	369.699	375.968	415.603	481	369.595	372.938	426.19
Synpcc7942_0512	CP000100	complement(497624..498808)	conserved hypothetical protein YCF84	118.518	-1.13933	-0.188186	0.205591	0.403233	1	149	115.796	135.88	222.427	131	96.4084	104.363	171.297	140	97.8136	104.399	176.185	174	114.063	116.496	167.909	166	123.536	125.631	168.269	186	117.954	119.021	164.805
Synpcc7942_0513	CP000100	complement(498901..499653)	ATPase	33.2796	-1.25768	-0.330769	0.179093	0.365671	1	24	29.3523	34.4433	35.8271	29	33.5865	36.3579	37.9207	31	34.0844	36.3792	39.0123	26	26.822	27.3941	25.0898	24	28.1073	28.5839	24.328	45	44.9094	45.3156	39.8722
Synpcc7942_0514	CP000100	complement(499683..500105)	conserved hypothetical protein	371.783	-1.20175	-0.265131	0.108905	0.26454	1	151	328.747	385.767	225.412	153	315.437	341.465	200.064	195	381.666	407.362	245.4	216	396.667	405.128	208.438	176	366.924	373.145	178.405	198	351.759	354.94	175.438
Synpcc7942_0515	CP000100	complement(500143..500565)	conserved hypothetical protein	44.1923	-1.2796	-0.355698	0.186278	0.375403	1	19	41.3656	48.5402	28.3631	23	47.4187	51.3313	30.075	21	41.1025	43.8698	26.4277	24	44.0741	45.0143	23.1598	22	45.8655	46.6431	22.3007	24	42.6374	43.0231	21.2652
Synpcc7942_0516	CP000100	complement(500562..501884)	C-terminal processing peptidase-2. Serine peptidase. MEROPS family S41A	356.297	-1.18498	-0.244863	0.112931	0.271707	1	463	322.29	378.189	691.165	443	292.015	316.111	579.271	559	349.817	373.369	703.481	541	317.651	324.427	522.06	620	413.271	420.279	628.473	595	337.969	341.026	527.199
Synpcc7942_0517	CP000100	complement(502006..504333)	exonuclease RecJ	33.471	1.37684	0.461357	0.0412955	0.130464	1	45	17.8014	20.889	67.1758	38	14.2352	15.4098	49.6892	67	23.8277	25.4319	84.317	110	36.7048	37.4877	106.149	77	29.1683	29.6629	78.0523	107	34.5399	34.8523	94.8072
Synpcc7942_0518	CP000100	504393..505556	conserved hypothetical protein	29.7842	-1.25658	-0.329499	0.117384	0.277303	1	34	26.9	31.5656	50.7551	48	35.9625	38.9299	62.7653	32	22.7607	24.2931	40.2708	37	24.6923	25.219	35.7047	47	35.6081	36.2118	47.6423	45	29.0522	29.315	39.8722
Synpcc7942_0519	CP000100	505620..506138	hypothetical protein	49.9615	1.11278	0.154163	0.586768	0.768186	1	22	39.0374	45.8082	32.8415	18	30.2459	32.7416	23.537	20	31.9045	34.0525	25.1693	21	31.4315	32.1019	20.2648	45	76.4625	77.759	45.615	29	41.9904	42.3702	25.6954
Synpcc7942_0520	CP000100	506188..506829	hypothetical protein	19.5614	1.03149	0.0447319	0.908484	0.960939	1	17	24.3859	28.6156	25.3775	12	16.3008	17.6458	15.6913	3	3.8688	4.12926	3.77539	17	20.5696	21.0084	16.4049	9	12.3626	12.5723	9.123	22	25.7518	25.9847	19.4931
Synpcc7942_0521	CP000100	506835..507422	conserved hypothetical protein	14.6485	1.58879	0.66793	0.155454	0.331873	1	2	3.13241	3.67571	2.98559	3	4.44945	4.81658	3.92283	9	12.6723	13.5254	11.3262	9	11.8899	12.1435	8.68492	12	17.9973	18.3025	12.164	11	14.0584	14.1855	9.74654
Synpcc7942_0522	CP000100	507941..508312	hypothetical protein	225.804	2.75677	1.46298	1.79592e-09	6.67275e-08	4.73765e-06	16	39.6098	46.4799	23.8847	32	75.0186	81.2086	41.8435	32	71.2191	76.014	40.2708	77	160.791	164.22	74.3044	108	256.026	260.367	109.476	129	260.595	262.952	114.3
Synpcc7942_0523	CP000100	complement(508314..508703)	hypothetical protein	146.807	1.78205	0.833535	7.07806e-05	0.000781252	0.186719	30	70.8406	83.1275	44.7839	23	51.431	55.6748	30.075	32	67.9321	72.5056	40.2708	64	127.476	130.195	61.7595	60	135.672	137.972	60.82	92	177.273	178.877	81.5165
Synpcc7942_0524	CP000100	complement(508795..509202)	conserved hypothetical protein	31.8154	-1.521	-0.605021	0.0619202	0.176209	1	11	24.8289	29.1354	16.4208	15	32.0622	34.7077	19.6142	19	38.5552	41.151	23.9108	13	24.7512	25.2792	12.5449	12	25.9373	26.3771	12.164	17	31.3118	31.5951	15.0628
Synpcc7942_0525	CP000100	complement(509226..510332)	3-dehydroquinate synthase	35.7788	-1.49624	-0.581343	0.00735412	0.0365351	1	30	24.9574	29.2861	44.7839	59	46.48	50.3152	77.149	48	35.8991	38.316	60.4062	37	25.9637	26.5176	35.7047	39	31.0685	31.5953	39.533	54	36.6578	36.9893	47.8466
Synpcc7942_0526	CP000100	510412..511293	ABC-type sugar transport systems permease components-like	10.9244	-1.2119	-0.277271	0.499052	0.700034	1	7	7.30895	8.57665	10.4496	12	11.8652	12.8442	15.6913	11	10.3256	11.0207	13.8431	5	4.40366	4.4976	4.82496	19	18.9971	19.3193	19.2597	11	9.37225	9.45702	9.74654
Synpcc7942_0527	CP000100	complement(511398..512234)	conserved hypothetical protein	78.6449	1.46296	0.548895	0.0104021	0.0481418	1	45	49.5123	58.0999	67.1758	34	35.4255	38.3485	44.4587	39	38.577	41.1742	49.08	81	75.1748	76.7784	78.1643	81	85.342	86.7891	82.107	84	75.4178	76.0999	74.4281
Synpcc7942_0528	CP000100	complement(512589..513578)	Lipopolysaccharide biosynthesis proteins LPS	294.542	-1.04586	-0.0646874	0.714167	0.847086	1	242	225.116	264.161	361.257	233	205.25	222.186	304.673	324	270.956	289.199	407.742	294	230.688	235.609	283.708	416	370.563	376.846	421.685	372	282.376	284.93	329.61
Synpcc7942_0529	CP000100	513612..514331	6-phosphogluconolactonase	91.9316	1.33272	0.414377	0.0462669	0.140995	1	28	35.8139	42.0256	41.7983	41	49.6608	53.7584	53.612	63	72.4432	77.3205	79.2831	97	104.653	106.885	93.6042	69	84.5123	85.9453	69.943	83	86.6294	87.413	73.5421
Synpcc7942_0530	CP000100	514335..515288	4Fe-4S cluster binding	18.292	1.2322	0.301234	0.346305	0.555689	1	10	9.65334	11.3277	14.928	15	13.7121	14.8436	19.6142	12	10.4141	11.1153	15.1016	20	16.2852	16.6326	19.2998	23	21.261	21.6215	23.3143	22	17.3298	17.4866	19.4931
Synpcc7942_0531	CP000100	515313..516176	TPR repeat	144.712	-1.03699	-0.0523986	0.784418	0.888511	1	105	111.918	131.33	156.744	105	105.983	114.728	137.299	128	122.655	130.913	161.083	129	115.982	118.456	124.484	189	192.909	196.179	191.583	144	125.247	126.38	127.591
Synpcc7942_0532	CP000100	complement(516414..516767)	conserved hypothetical protein	20.4454	-1.05608	-0.0787244	0.865614	0.940094	1	9	23.4134	27.4744	13.4352	6	14.7812	16.0009	7.84566	5	11.6938	12.4811	6.29231	15	32.9155	33.6177	14.4749	8	19.9292	20.2671	8.10933	4	8.49135	8.56815	3.5442
Synpcc7942_0533	CP000100	complement(516764..517000)	conserved hypothetical protein	43.3062	-1.27208	-0.347189	0.32579	0.536476	1	12	46.6293	54.7169	17.9136	9	33.1174	35.85	11.7685	13	45.4135	48.4709	16.36	11	36.0543	36.8234	10.6149	15	55.8144	56.7608	15.205	12	38.0498	38.394	10.6326
Synpcc7942_0534	CP000100	complement(517016..518941)	glutamine--fructose-6-phosphate transaminase	71.8077	-1.15631	-0.209528	0.127479	0.293192	1	117	55.9442	65.6474	174.657	160	72.4479	78.4258	209.218	146	62.7605	66.9858	183.736	191	77.0353	78.6786	184.313	148	67.7655	68.9146	150.023	181	70.6223	71.2611	160.375
Synpcc7942_0535	CP000100	complement(519088..519333)	photosystem I iron-sulfurcenter	10206.7	-1.12187	-0.165901	0.314681	0.525919	1	2340	8760.05	10279.4	3493.14	2653	9405.11	10181.2	3469.09	2421	8147.97	8696.53	3046.74	3143	9924.81	10136.5	3032.97	2730	9786.58	9952.52	2767.31	3571	10908.7	11007.4	3164.08
Synpcc7942_0536	CP000100	519792..520034	acyl carrier protein	411.471	-1.55285	-0.634917	0.00142242	0.0102243	1	115	435.83	511.422	171.672	101	362.474	392.383	132.069	128	436.107	465.468	161.083	102	326.067	333.022	98.4291	105	381.054	387.515	106.435	108	333.993	337.014	95.6933
Synpcc7942_0537	CP000100	520102..521355	3-oxoacyl-[acyl-carrier-protein] synthase II	264.126	-1.57187	-0.652479	1.96299e-05	0.000256355	0.0517837	291	213.708	250.775	434.404	440	305.997	331.246	575.348	413	272.673	291.031	519.745	367	227.343	232.192	354.152	323	227.148	230.999	327.414	340	203.752	205.595	301.257
Synpcc7942_0538	CP000100	521502..523508	transketolase	734.393	-1.50143	-0.586333	0.000839603	0.00657233	1	1472	675.439	792.59	2197.4	1658	720.442	779.888	2168.02	1957	807.296	861.648	2462.81	1735	671.529	685.854	1674.26	1407	618.23	628.713	1426.23	1666	623.803	629.445	1476.16
Synpcc7942_0539	CP000100	523604..524353	conserved hypothetical protein	25.0983	1.19793	0.26054	0.439206	0.646056	1	7	8.59533	10.0861	10.4496	15	17.4418	18.881	19.6142	19	20.974	22.3861	23.9108	24	24.8578	25.388	23.1598	25	29.3956	29.894	25.3417	21	21.0416	21.2319	18.607
Synpcc7942_0540	CP000100	524367..524828	conserved hypothetical protein	52.4827	-1.06336	-0.0886362	0.728513	0.854901	1	22	43.8537	51.4599	32.8415	19	35.8652	38.8246	24.8446	27	48.3851	51.6426	33.9785	33	55.4862	56.6698	31.8447	27	51.5377	52.4116	27.369	31	50.4243	50.8803	27.4675
Synpcc7942_0541	CP000100	524832..525062	conserved hypothetical protein	171.758	1.27568	0.35127	0.113295	0.272197	1	26	103.654	121.632	38.8127	27	101.933	110.344	35.3055	29	103.938	110.936	36.4954	47	158.052	161.423	45.3546	45	171.792	174.705	45.615	57	185.431	187.108	50.5048
Synpcc7942_0542	CP000100	525360..526253	lipoic acid synthetase	41.1336	1.36382	0.447651	0.0545149	0.159711	1	26	26.7831	31.4285	38.8127	23	22.4364	24.2877	30.075	22	20.3739	21.7456	27.6862	45	39.101	39.9351	43.4246	42	41.43	42.1325	42.574	51	42.8699	43.2577	45.1885
Synpcc7942_0543	CP000100	complement(526250..526813)	conserved hypothetical protein	60.3573	1.01075	0.0154201	0.944747	0.980426	1	25	40.8213	47.9015	37.3199	31	47.9341	51.8893	40.5359	33	48.4423	51.7037	41.5293	49	67.4885	68.9281	47.2846	36	56.2894	57.2439	36.492	43	57.294	57.8122	38.1001
Synpcc7942_0544	CP000100	526862..527161	conserved hypothetical protein	16.959	-1.27195	-0.347046	0.479613	0.684271	1	7	21.4883	25.2154	10.4496	3	8.72091	9.4405	3.92283	7	19.3182	20.6188	8.80924	8	20.7148	21.1567	7.71993	6	17.6374	17.9364	6.082	5	12.5247	12.638	4.43024
Synpcc7942_0545	CP000100	527143..527835	hypothetical protein	46.5814	-1.10535	-0.144499	0.514745	0.712094	1	31	41.1959	48.3411	46.2767	42	52.854	57.2152	54.9196	21	25.0886	26.7777	26.4277	43	48.2001	49.2283	41.4946	37	47.0838	47.8822	37.5057	41	44.4601	44.8622	36.328
Synpcc7942_0546	CP000100	527876..530023	Na+/H+ antiporter	68.0369	-1.45642	-0.542423	0.000411493	0.00358257	1	149	63.8819	74.9618	222.427	184	74.7043	80.8684	240.6	170	65.5246	69.9361	213.939	125	45.2052	46.1695	120.624	166	68.1518	69.3074	168.269	201	70.3204	70.9565	178.096
Synpcc7942_0547	CP000100	complement(530057..530566)	conserved hypothetical protein	10.0765	1.92501	0.944866	0.172162	0.356163	1	3	5.41722	6.35681	4.47839	2	3.41997	3.70216	2.61522	2	3.24675	3.46534	2.51693	5	7.61575	7.7782	4.82496	2	3.4583	3.51694	2.02733	13	19.1555	19.3287	11.5186
Synpcc7942_0548	CP000100	complement(530623..531783)	conserved hypothetical protein	93.2746	-1.07002	-0.0976337	0.603788	0.777352	1	98	77.7355	91.2183	146.294	84	63.097	68.3034	109.839	124	88.4258	94.3791	156.049	123	82.2973	84.0528	118.694	122	92.6683	94.2395	123.667	162	104.858	105.807	143.54
Synpcc7942_0549	CP000100	531884..532645	conserved hypothetical protein	285.561	1.30577	0.384896	0.046494	0.141141	1	115	138.985	163.091	171.672	148	169.383	183.359	193.526	179	194.486	207.58	225.265	291	296.654	302.982	280.813	224	259.237	263.632	227.061	305	300.791	303.512	270.245
Synpcc7942_0550	CP000100	532654..533037	hypothetical protein	30.9735	-1.07577	-0.105375	0.757523	0.870359	1	8	19.186	22.5137	11.9424	9	20.4396	22.1262	11.7685	17	36.6528	39.1205	21.3939	17	34.3899	35.1234	16.4049	11	25.2618	25.6902	11.1503	17	33.2688	33.5697	15.0628
Synpcc7942_0551	CP000100	533570..533941	conserved hypothetical protein	42009	-3.45238	-1.78759	0	0	0	13998	34653.6	40664.1	20896.2	18964	44457.9	48126.3	24797.5	21080	46915.6	50074.2	26528.4	6288	13130.5	13410.6	6067.87	5745	13619.2	13850.1	5823.51	10314	20835.5	21024	9138.71
Synpcc7942_0552	CP000100	534067..535185	UDP-N-Acetylglucosamine 2-epimerase	28.0194	1.04207	0.0594482	0.812688	0.907336	1	28	23.0438	27.0406	41.7983	25	19.4837	21.0914	32.6903	27	19.9767	21.3216	33.9785	44	30.5447	31.1962	42.4596	27	21.2783	21.6391	27.369	48	32.2352	32.5268	42.5303
Synpcc7942_0553	CP000100	complement(535182..536534)	Secretion protein HlyD	130.634	1.17287	0.230047	0.171364	0.355113	1	125	85.0821	99.8391	186.6	136	87.6603	94.8935	177.835	137	83.8325	89.4766	172.409	251	144.108	147.182	242.213	191	124.491	126.602	193.61	222	123.303	124.419	196.703
Synpcc7942_0554	CP000100	536594..537685	conserved hypothetical protein	116.995	-1.02829	-0.0402409	0.842452	0.927623	1	131	110.478	129.639	195.556	93	74.2715	80.3999	121.608	122	92.4968	98.7242	153.532	169	120.22	122.784	163.084	146	117.905	119.905	147.995	164	112.86	113.881	145.312
Synpcc7942_0555	CP000100	537790..538509	zinc metalloprotease	21.5015	1.12973	0.17598	0.583334	0.766352	1	12	15.3488	18.011	17.9136	15	18.1686	19.6677	19.6142	9	10.349	11.0458	11.3262	15	16.1835	16.5287	14.4749	19	23.2715	23.6661	19.2597	24	25.0495	25.276	21.2652
Synpcc7942_0556	CP000100	complement(538506..539219)	two component transcriptional regulator, winged helix family	241.154	-1.02795	-0.039777	0.833124	0.92001	1	161	207.66	243.678	240.34	144	175.884	190.397	188.296	154	178.571	190.594	193.803	129	140.347	143.341	124.484	248	306.307	311.501	251.389	263	276.807	279.311	233.031
Synpcc7942_0557	CP000100	539414..539605	hypothetical protein	109.436	-1.34708	-0.42984	0.120765	0.283179	1	24	115.116	135.082	35.8271	27	122.638	132.757	35.3055	21	90.554	96.6506	26.4277	16	64.7339	66.1147	15.4399	26	119.42	121.444	26.3553	34	133.075	134.279	30.1257
Synpcc7942_0558	CP000100	539683..540297	conserved hypothetical protein	166.848	1.20316	0.26683	0.089056	0.227645	1	64	95.8364	112.459	95.539	72	102.098	110.523	94.1479	89	119.813	127.88	112.003	139	175.571	179.316	134.134	115	164.902	167.698	116.572	131	160.072	161.52	116.072
Synpcc7942_0559	CP000100	complement(540349..541242)	33 kDa chaperonin	184.144	1.38232	0.467096	0.00993792	0.0468147	1	86	88.5904	103.956	128.38	105	102.427	110.878	137.299	123	113.909	121.578	154.791	225	195.505	199.675	217.123	188	185.449	188.593	190.569	204	171.48	173.031	180.754
Synpcc7942_0560	CP000100	complement(541275..541979)	ATPase	19.459	-1.17715	-0.235295	0.471958	0.675289	1	9	11.7565	13.7956	13.4352	17	21.0292	22.7643	22.2294	17	19.9641	21.3082	21.3939	10	11.0185	11.2536	9.64992	14	17.5123	17.8092	14.1913	28	29.8462	30.1161	24.8094
Synpcc7942_0561	CP000100	542054..543049	hypothetical protein	111.689	1.1233	0.167744	0.380308	0.584356	1	80	73.9701	86.7998	119.424	94	82.3058	89.0971	122.915	87	72.3185	77.1874	109.486	150	116.989	119.484	144.749	127	112.447	114.354	128.736	140	105.63	106.586	124.047
Synpcc7942_0562	CP000100	543141..543596	conserved hypothetical protein	47.0223	-1.05006	-0.0704782	0.807202	0.903656	1	25	50.4895	59.2466	37.3199	19	36.3371	39.3354	24.8446	15	27.2343	29.0678	18.8769	22	37.4775	38.2769	21.2298	28	54.1498	55.0679	28.3827	30	49.4397	49.8869	26.5815
Synpcc7942_0563	CP000100	complement(543654..545654)	Excinuclease ABC subunit B	28.2544	-1.02527	-0.0360104	0.859015	0.937948	1	54	24.8526	29.1632	80.611	54	23.5347	25.4766	70.6109	45	18.6189	19.8725	56.6308	68	26.3982	26.9613	65.6194	60	26.4428	26.8912	60.82	85	31.9221	32.2108	75.3142
Synpcc7942_0564	CP000100	545774..546487	ATPase	74.5713	1.39824	0.483608	0.0327257	0.110822	1	29	37.4046	43.8923	43.2911	39	47.6352	51.5658	50.9968	31	35.9462	38.3663	39.0123	60	65.2779	66.6703	57.8995	78	96.3385	97.972	79.066	59	62.0974	62.6591	52.2769
Synpcc7942_0565	CP000100	546588..547250	FHA domain containing protein	109.107	-1.21085	-0.276022	0.130179	0.297277	1	72	100.01	117.357	107.481	82	107.86	116.76	107.224	75	93.6564	99.9618	94.3847	67	78.5008	80.1753	64.6544	101	134.342	136.62	102.38	101	114.479	115.515	89.4909
Synpcc7942_0566	CP000100	547262..548017	HAD-superfamily hydrolase subfamily IIB	38.0745	-1.25113	-0.323236	0.152461	0.328109	1	30	36.5448	42.8833	44.7839	36	41.5282	44.9548	47.074	29	31.7589	33.8971	36.4954	30	30.8257	31.4832	28.9497	34	39.6607	40.3332	34.4647	44	43.7372	44.1328	38.9862
Synpcc7942_0567	CP000100	complement(548019..549368)	conserved hypothetical protein	29.623	1.01546	0.0221316	0.92811	0.972802	1	23	15.6899	18.4112	34.3343	37	23.9018	25.874	48.3816	45	27.5974	29.4554	56.6308	61	35.1001	35.8489	58.8645	38	24.8229	25.2438	38.5193	52	28.9461	29.2079	46.0745
Synpcc7942_0568	CP000100	complement(549371..550687)	cytosine deaminase	52.809	-1.01417	-0.0202994	0.905311	0.958736	1	58	40.5572	47.5916	86.5822	72	47.677	51.611	94.1479	56	35.204	37.5741	70.4739	77	45.4169	46.3857	74.3044	81	54.2379	55.1575	82.107	103	58.7721	59.3037	91.263
Synpcc7942_0569	CP000100	complement(550718..551653)	DNA-directed RNA polymerase sigma subunit (sigma70/sigma32)-like	382.473	-2.00009	-1.00006	4.74746e-08	1.26503e-06	0.000125238	458	450.625	528.783	683.701	464	432.319	467.991	606.731	299	264.475	282.281	376.28	273	226.569	231.401	263.443	279	262.864	267.322	282.813	328	263.341	265.722	290.624
Synpcc7942_0570	CP000100	complement(551878..553221)	DNA polymerase III, alpha subunit / Intein	105.094	1.18327	0.242778	0.0899242	0.229589	1	114	78.1144	91.663	170.179	103	66.8344	72.3491	134.684	98	60.3693	64.4337	123.329	162	93.6329	95.6302	156.329	158	103.672	105.43	160.159	211	117.979	119.046	186.956
Synpcc7942_0571	CP000100	complement(553324..554697)	sugar (Glycoside-Pentoside-Hexuronide) transporter	79.5817	1.19976	0.262746	0.151402	0.327512	1	75	50.269	58.9879	111.96	71	45.0644	48.7828	92.8403	93	56.0384	59.8112	117.037	110	62.1897	63.5163	106.149	143	91.781	93.3372	144.954	155	84.7744	85.5412	137.338
Synpcc7942_0572	CP000100	complement(554694..555134)	conserved hypothetical protein	74.5218	1.56104	0.642504	0.0196605	0.0758251	1	23	48.0303	56.3608	34.3343	18	35.5956	38.5327	23.537	14	26.2832	28.0528	17.6185	27	47.5596	48.5741	26.0548	42	83.9874	85.4115	42.574	54	92.0185	92.8508	47.8466
Synpcc7942_0573	CP000100	complement(555297..555533)	hypothetical protein	184.125	2.57467	1.36439	3.02186e-06	4.74504e-05	0.00797167	17	66.0581	77.5155	25.3775	16	58.8754	63.7334	20.9218	11	38.4268	41.0139	13.8431	43	140.94	143.946	41.4946	62	230.7	234.611	62.8473	57	180.737	182.371	50.5048
Synpcc7942_0574	CP000100	555612..556442	conserved hypothetical protein	125.525	1.09689	0.133412	0.46523	0.669181	1	73	80.8998	94.9314	108.974	89	93.4009	101.108	116.377	88	87.6741	93.5768	110.745	125	116.848	119.341	120.624	128	135.835	138.138	129.749	137	123.891	125.011	121.389
Synpcc7942_0575	CP000100	complement(556414..556977)	conserved hypothetical protein	460.784	1.05786	0.0811433	0.631093	0.795289	1	230	375.556	440.694	343.343	214	330.9	358.204	279.829	196	287.718	307.088	246.659	283	389.781	398.095	273.093	357	558.203	567.668	361.879	326	434.369	438.297	288.852
Synpcc7942_0576	CP000100	557200..558060	thiamine biosynthesis protein ThiG	64.3106	1.31654	0.396756	0.0436641	0.134909	1	27	28.8793	33.8882	40.3055	36	36.4637	39.4725	47.074	48	46.1559	49.2634	60.4062	68	61.3506	62.6592	65.6194	62	63.5027	64.5794	62.8473	78	68.0787	68.6945	69.1118
Synpcc7942_0577	CP000100	558144..558314	conserved hypothetical protein	585.341	-1.60301	-0.680787	0.000390558	0.0034229	1	131	705.506	827.872	195.556	112	571.194	618.325	146.452	99	479.323	511.594	124.588	84	381.589	389.729	81.0593	110	567.283	576.902	111.503	112	492.2	496.652	99.2375
Synpcc7942_0578	CP000100	558408..559616	UDP-sulfoquinovose synthase	362.785	1.00427	0.00614272	0.96899	0.987711	1	342	260.511	305.695	510.536	422	304.402	329.52	551.811	386	264.332	282.129	485.767	611	392.58	400.954	589.61	567	413.581	420.593	574.749	454	282.195	284.747	402.266
Synpcc7942_0579	CP000100	559632..560765	sulfolipid sulfoquinovosyldiacylglycerol biosynthesis protein	97.7737	-1.23158	-0.300505	0.0659644	0.184337	1	113	91.768	107.685	168.686	117	89.9777	97.402	152.99	130	94.9117	101.302	163.6	175	119.878	122.435	168.874	131	101.874	103.601	132.79	108	71.5699	72.2173	95.6933
Synpcc7942_0580	CP000100	complement(560720..562537)	peptidoglycan glycosyltransferase	52.5445	-1.12271	-0.166989	0.372149	0.578168	1	99	50.1496	58.8477	147.787	97	46.5307	50.3701	126.838	87	39.62	42.2875	109.486	102	43.5832	44.5129	98.4291	109	52.8733	53.7698	110.49	148	61.1769	61.7303	131.135
Synpcc7942_0581	CP000100	complement(562634..562981)	conserved hypothetical protein	71.53	1.43744	0.523499	0.148865	0.324283	1	24	63.5123	74.5281	35.8271	12	30.0721	32.5535	15.6913	8	19.0327	20.3141	10.0677	18	40.1796	41.0367	17.3698	39	98.83	100.506	39.533	35	75.5803	76.2639	31.0117
Synpcc7942_0582	CP000100	complement(563020..564024)	conserved hypothetical protein	15.7734	1.08928	0.123379	0.695453	0.83505	1	14	12.8289	15.0539	20.8991	12	10.413	11.2722	15.6913	12	9.88564	10.5512	15.1016	19	14.6859	14.9992	18.3348	21	18.4271	18.7395	21.287	19	14.2072	14.3357	16.8349
Synpcc7942_0583	CP000100	564123..565217	protoporphyrin IX magnesium-chelatase	147.801	1.27129	0.346292	0.0234386	0.0870859	1	96	80.7389	94.7426	143.308	123	97.9609	106.044	160.836	119	89.9751	96.0327	149.757	229	162.455	165.921	220.983	152	122.415	124.49	154.077	231	158.532	159.966	204.677
Synpcc7942_0584	CP000100	complement(565354..566079)	ribose-5-phosphate isomerase	21.5749	-1.27442	-0.34984	0.248689	0.457117	1	16	20.2959	23.8162	23.8847	21	25.2258	27.3072	27.4598	15	17.1058	18.2575	18.8769	16	17.1197	17.4849	15.4399	23	27.938	28.4117	23.3143	19	19.6669	19.8448	16.8349
Synpcc7942_0585	CP000100	complement(566168..567388)	PDZ/DHR/GLGF	847.611	1.03465	0.0491465	0.731571	0.856584	1	787	593.588	696.542	1174.83	950	678.531	734.519	1242.23	907	615.009	656.414	1141.43	1482	942.856	962.968	1430.12	1139	822.643	836.592	1154.57	1263	777.334	784.365	1119.08
Synpcc7942_0586	CP000100	complement(567539..568279)	conserved hypothetical protein	16.7989	1.0303	0.0430697	0.904377	0.958516	1	10	12.4282	14.5838	14.928	11	12.946	14.0142	14.3837	11	12.2903	13.1178	13.8431	13	13.6282	13.9189	12.5449	13	15.4714	15.7337	13.1777	21	21.2971	21.4898	18.607
Synpcc7942_0587	CP000100	573854..576583	valyl-tRNA synthetase	32.8951	-1.01759	-0.0251631	0.889093	0.951711	1	78	26.3122	30.8759	116.438	89	28.4308	30.7767	116.377	74	22.4418	23.9528	93.1262	113	32.1535	32.8394	109.044	102	32.9489	33.5076	103.394	122	33.5828	33.8866	108.098
Synpcc7942_0588	CP000100	complement(576665..577840)	phosphoribosylglycinamide formyltransferase 2	28.1339	1.24334	0.314224	0.185464	0.374752	1	25	19.5776	22.9732	37.3199	22	16.3146	17.6608	28.7674	23	16.1924	17.2825	28.9446	39	25.7614	26.311	37.6347	39	29.2456	29.7415	39.533	46	29.3948	29.6607	40.7583
Synpcc7942_0589	CP000100	577911..578573	Fe-S-cluster oxidoreductase-like	263.892	1.26696	0.341365	0.0129415	0.0556928	1	112	155.572	182.555	167.193	109	143.375	155.206	142.529	143	178.571	190.594	179.96	220	257.764	263.262	212.298	202	268.684	273.239	204.761	234	265.23	267.629	207.335
Synpcc7942_0590	CP000100	578620..578967	membrane protein-like	88.3784	1.7014	0.766718	0.00643013	0.0328734	1	15	39.6952	46.5801	22.3919	12	30.0721	32.5535	15.6913	20	47.5817	50.7852	25.1693	34	75.8949	77.5138	32.8097	44	111.501	113.391	44.6013	36	77.7397	78.4429	31.8978
Synpcc7942_0591	CP000100	578972..579298	membrane protein-like	75.1082	1.40229	0.48778	0.0796663	0.211641	1	10	28.1629	33.0476	14.928	14	37.3372	40.4181	18.3065	22	55.7012	59.4513	27.6862	25	59.3889	60.6557	24.1248	30	80.9053	82.2771	30.41	37	85.0303	85.7994	32.7838
Synpcc7942_0592	CP000100	complement(579312..580394)	6-phosphofructokinase	35.7905	1.01907	0.0272568	0.890797	0.951711	1	30	25.5105	29.9351	44.7839	30	24.1577	26.151	39.2283	40	30.5788	32.6376	50.3385	47	33.7118	34.4309	45.3546	47	38.2713	38.9202	47.6423	51	35.3885	35.7085	45.1885
Synpcc7942_0593	CP000100	complement(580422..581174)	hypothetical protein	72.1479	-2.29782	-1.20027	1.33609e-09	5.10814e-08	3.52462e-06	71	86.8339	101.895	105.989	54	62.5404	67.7008	70.6109	61	67.0694	71.5849	76.7662	36	37.1382	37.9304	34.7397	39	45.6744	46.4489	39.533	40	39.9195	40.2805	35.442
Synpcc7942_0594	CP000100	complement(581205..582881)	conserved hypothetical protein	93.4415	-1.23111	-0.299964	0.0238161	0.0882282	1	160	87.8643	103.104	238.847	181	94.1255	101.892	236.677	167	82.4466	87.9974	210.163	192	88.9367	90.8338	185.278	185	97.2841	98.9337	187.528	210	94.1036	94.9547	186.07
Synpcc7942_0595	CP000100	complement(582850..583398)	hypothetical protein	213.648	-1.30554	-0.384649	0.0244092	0.0893085	1	127	213.038	249.988	189.585	142	225.568	244.181	185.681	134	202.079	215.684	168.634	147	207.997	212.434	141.854	140	224.884	228.697	141.913	152	208.061	209.943	134.679
Synpcc7942_0596	CP000100	583496..584428	delta(24)-sterol C-methyltransferase	29.032	1.23454	0.303978	0.251623	0.459365	1	15	14.8059	17.3739	22.3919	16	14.9555	16.1895	20.9218	27	23.9592	25.5722	33.9785	43	35.8014	36.565	41.4946	27	25.5203	25.953	27.369	32	25.7744	26.0075	28.3536
Synpcc7942_0597	CP000100	complement(584425..585264)	1,4-Dihydroxy-2-naphthoate synthase	37.2986	1.0407	0.0575599	0.804291	0.901708	1	24	26.3122	30.8759	35.8271	27	28.0315	30.3445	35.3055	28	27.5974	29.4554	35.237	44	40.6899	41.5578	42.4596	38	39.894	40.5705	38.5193	35	31.3118	31.5951	31.0117
Synpcc7942_0598	CP000100	585701..587473	Peptidoglycan-binding LysM	249.141	-1.3647	-0.448581	0.00279313	0.0172964	1	475	246.724	289.516	709.078	567	278.892	301.904	741.415	475	221.807	236.74	597.77	536	234.838	239.848	517.236	498	247.699	251.899	504.806	549	232.693	234.798	486.441
Synpcc7942_0599	CP000100	complement(587802..588404)	putative transcriptional regulator, TetR family	364.155	2.98266	1.5766	0	0	0	55	83.9984	98.5675	82.1038	67	96.899	104.894	87.6099	71	97.4834	104.047	89.3508	237	305.312	311.825	228.703	286	418.266	425.358	289.909	296	368.888	372.224	262.27
Synpcc7942_0600	CP000100	complement(588528..590060)	serine/threonine protein kinase	61.0896	1.31525	0.395338	0.0161958	0.0653281	1	63	37.8464	44.4106	94.0462	56	31.8572	34.4859	73.2262	68	36.7245	39.197	85.5755	116	58.7799	60.0337	111.939	115	66.1545	67.2762	116.572	119	58.3344	58.862	105.44
Synpcc7942_0601	CP000100	complement(590130..590390)	hypothetical protein	35.2166	1.31885	0.399285	0.352001	0.560397	1	6	21.1708	24.8427	8.95678	4	13.3654	14.4682	5.23044	8	25.3769	27.0854	10.0677	13	38.6915	39.5168	12.5449	13	43.9244	44.6692	13.1777	8	23.034	23.2423	7.08839
Synpcc7942_0602	CP000100	complement(590846..591454)	conserved hypothetical protein	103.47	-1.22725	-0.295427	0.11873	0.279652	1	76	114.927	134.86	113.453	53	75.8963	82.1587	69.3033	75	101.961	108.825	94.3847	87	110.972	113.34	83.9543	67	97.0199	98.665	67.9156	83	102.419	103.345	73.5421
Synpcc7942_0603	CP000100	complement(591459..592751)	Glucose-1-phosphate adenylyltransferase	354.762	-1.48956	-0.574882	0.000147331	0.00148343	0.388659	465	331.192	388.636	694.15	598	403.334	436.614	781.951	515	329.76	351.962	648.108	576	346.048	353.43	555.835	454	309.643	314.893	460.205	473	274.905	277.391	419.101
Synpcc7942_0604	CP000100	592890..593633	ribulose-5-phosphate 3-epimerase	412.695	-1.30238	-0.381155	0.0107962	0.0492742	1	321	397.336	466.252	479.188	366	429.013	464.412	478.585	370	411.735	439.456	465.631	412	430.167	439.343	397.577	317	375.742	382.113	321.332	426	430.285	434.177	377.457
Synpcc7942_0605	CP000100	complement(593711..594694)	conserved hypothetical protein	16.4087	-1.23222	-0.301261	0.299281	0.510263	1	13	12.1667	14.277	19.4064	20	17.7254	19.188	26.1522	19	15.9863	17.0626	23.9108	19	14.9993	15.3193	18.3348	22	19.7166	20.0509	22.3007	19	14.5104	14.6416	16.8349
Synpcc7942_0606	CP000100	complement(594687..595367)	leucyl/phenylalanyl-tRNA--protein transferase	33.7296	-1.7258	-0.787268	0.00419547	0.0238213	1	22	29.751	34.9111	32.8415	33	42.2599	45.7469	43.1511	24	29.1779	31.1423	30.2031	21	23.9544	24.4654	20.2648	15	19.4244	19.7538	15.205	29	32.0015	32.291	25.6954
Synpcc7942_0607	CP000100	595381..595707	conserved hypothetical protein	313.089	-1.12464	-0.169467	0.256145	0.465314	1	91	256.283	300.734	135.844	105	280.029	303.135	137.299	107	270.91	289.15	134.655	140	332.578	339.672	135.099	121	326.318	331.851	122.654	122	280.37	282.906	108.098
Synpcc7942_0608	CP000100	595756..596298	conserved hypothetical protein	132.188	1.1452	0.195604	0.286324	0.49627	1	60	101.76	119.41	89.5678	44	70.6667	76.4976	57.5348	61	93.0078	99.2696	76.7662	83	118.738	121.271	80.0943	85	138.046	140.386	86.1616	101	139.779	141.043	89.4909
Synpcc7942_0609	CP000100	596382..597872	proton-translocating NADH-quinone oxidoreductase, chain M	167.981	-1.08597	-0.11899	0.424369	0.631764	1	209	129.091	151.481	311.994	263	153.83	166.523	343.901	248	137.709	146.981	312.099	372	193.811	197.945	358.977	267	157.92	160.598	270.649	302	152.212	153.589	267.587
Synpcc7942_0610	CP000100	597977..599776	conserved hypothetical protein	75.6263	-1.07667	-0.106579	0.511676	0.711171	1	112	57.3022	67.2409	167.193	138	66.8603	72.3772	180.45	139	63.934	68.2384	174.926	199	85.8803	87.7122	192.033	131	64.1804	65.2686	132.79	184	76.8184	77.5132	163.033
Synpcc7942_0611	CP000100	599815..602205	MutS2 family protein	30.2893	-1.26522	-0.339387	0.0360731	0.118359	1	75	28.8873	33.8977	111.96	78	28.4497	30.7971	101.994	89	30.8177	32.8925	112.003	96	31.1892	31.8545	92.6392	80	29.5062	30.0065	81.0933	96	30.1725	30.4454	85.0607
Synpcc7942_0612	CP000100	complement(602209..603369)	citrate synthase	63.1785	-1.0224	-0.031959	0.848851	0.931476	1	57	45.2135	53.0556	85.0894	70	52.5809	56.9195	91.5327	70	49.9178	53.2785	88.0924	90	60.2176	61.5021	86.8492	91	69.1214	70.2934	92.2436	93	60.1964	60.7409	82.4026
Synpcc7942_0613	CP000100	complement(603504..603992)	phosphohistidine phosphatase, SixA	46.4215	-1.6537	-0.725702	0.0132281	0.0564658	1	26	48.9655	57.4583	38.8127	25	44.5854	48.2643	32.6903	27	45.7135	48.7912	33.9785	19	30.1827	30.8265	18.3348	25	45.0853	45.8497	25.3417	23	35.3459	35.6656	20.3791
Synpcc7942_0614	CP000100	complement(603996..605675)	conserved hypothetical protein	104.693	-1.90774	-0.931861	3.91143e-12	2.86621e-10	1.03183e-08	188	103.056	120.931	280.646	210	109.011	118.006	274.598	207	102.012	108.88	260.502	159	73.5192	75.0874	153.434	131	68.7647	69.9307	132.79	161	72.0172	72.6686	142.654
Synpcc7942_0615	CP000100	605836..606180	Rhodanese-like	45.6288	-1.37063	-0.454835	0.14722	0.322295	1	19	50.7178	59.5145	28.3631	17	42.9726	46.5184	22.2294	18	43.1959	46.1041	22.6523	12	27.0194	27.5957	11.5799	21	53.6789	54.5891	21.287	23	50.0989	50.5521	20.3791
Synpcc7942_0616	CP000100	606238..607299	heat-inducible transcription repressor HrcA	20.8602	-1.38488	-0.469758	0.0718998	0.196145	1	20	17.3433	20.3514	29.8559	38	31.2048	33.7796	49.6892	18	14.0326	14.9773	22.6523	25	18.2864	18.6765	24.1248	24	19.9292	20.2671	24.328	29	20.5208	20.7064	25.6954
Synpcc7942_0617	CP000100	complement(607311..607688)	conserved hypothetical protein	58.1482	-1.01895	-0.0270861	0.91994	0.968358	1	15	36.5448	42.8833	22.3919	19	43.8353	47.4523	24.8446	24	52.5665	56.1056	30.2031	20	41.1009	41.9776	19.2998	35	81.6544	83.0389	35.4783	26	51.6894	52.1569	23.0373
Synpcc7942_0618	CP000100	607820..609100	adenosylhomocysteinase	301.377	-1.1542	-0.206896	0.175258	0.360071	1	317	227.896	267.423	473.216	423	287.974	311.736	553.119	434	280.498	299.383	546.173	475	288.043	294.187	458.371	468	322.181	327.644	474.396	501	293.906	296.564	443.911
Synpcc7942_0619	CP000100	609153..609788	conserved hypothetical protein	273.228	-1.13123	-0.177897	0.219213	0.42149	1	157	227.336	266.766	234.369	173	237.22	256.794	226.217	190	247.335	263.987	239.108	221	269.928	275.686	213.263	186	257.905	262.278	188.542	247	291.85	294.49	218.854
Synpcc7942_0620	CP000100	609866..610570	conserved hypothetical protein	325.268	1.10053	0.138198	0.365614	0.57138	1	176	229.905	269.781	262.732	202	249.876	270.494	264.137	172	201.99	215.589	216.456	304	334.963	342.108	293.357	249	311.468	316.749	252.403	309	329.374	332.353	273.789
Synpcc7942_0621	CP000100	610715..611893	conserved hypothetical protein	216.245	1.20705	0.271488	0.0633604	0.178574	1	135	105.45	123.739	201.528	191	141.28	152.938	249.754	234	164.32	175.383	294.48	338	222.698	227.448	326.167	279	208.686	212.225	282.813	341	217.35	219.316	302.143
Synpcc7942_0622	CP000100	611915..613912	ATPase	126.774	-1.16926	-0.225597	0.0638549	0.179775	1	227	104.63	122.777	338.865	254	110.866	120.014	332.133	302	125.141	133.567	380.056	335	130.245	133.024	323.272	276	121.82	123.885	279.772	341	128.256	129.416	302.143
Synpcc7942_0623	CP000100	613972..615351	thioredoxin reductase	301.749	1.12233	0.166497	0.319387	0.530569	1	274	182.851	214.565	409.026	333	210.439	227.803	435.434	381	228.579	243.968	479.474	687	386.715	394.964	662.949	422	269.673	274.245	427.767	457	248.861	251.112	404.924
Synpcc7942_0624	CP000100	615361..616419	light dependent period	149.017	1.06572	0.0918245	0.502992	0.703549	1	108	93.919	110.209	161.222	121	99.644	107.866	158.221	163	127.433	136.012	205.129	203	148.906	152.083	195.893	168	139.9	142.272	170.296	223	158.245	159.676	197.589
Synpcc7942_0625	CP000100	616419..618185	Single-stranded nucleic acid binding R3H	191.86	-1.10239	-0.140632	0.337774	0.547358	1	272	141.761	166.349	406.041	333	164.35	177.911	435.434	387	181.328	193.536	487.025	466	204.862	209.232	449.686	344	171.682	174.593	348.701	468	199.035	200.835	414.671
Synpcc7942_0626	CP000100	618362..620221	dihydroxyacid dehydratase	266.146	-1.24728	-0.318789	0.0526364	0.156721	1	441	218.349	256.221	658.323	583	273.349	295.904	762.337	620	275.974	294.554	780.247	749	312.811	319.483	722.779	484	229.475	233.366	490.615	634	256.151	258.468	561.755
Synpcc7942_0627	CP000100	620462..621226	conserved hypothetical protein	17.6716	1.42577	0.51174	0.192957	0.385914	1	12	14.4459	16.9515	17.9136	6	6.83993	7.40432	7.84566	7	7.57576	8.0858	8.80924	16	16.2469	16.5935	15.4399	14	16.1388	16.4124	14.1913	21	20.629	20.8156	18.607
Synpcc7942_0628	CP000100	621277..622137	spermidine synthase	67.4948	1.30892	0.388372	0.0554571	0.161832	1	29	31.0185	36.3985	43.2911	47	47.6054	51.5335	61.4577	40	38.4633	41.0528	50.3385	73	65.8616	67.2665	70.4444	78	79.8904	81.2451	79.066	65	56.7323	57.2454	57.5932
Synpcc7942_0629	CP000100	complement(622134..622340)	hypothetical protein	43.0623	-1.0068	-0.00978173	0.981876	0.992686	1	10	44.4893	52.2057	14.928	8	33.704	36.485	10.4609	6	23.9977	25.6134	7.55078	11	41.2796	42.1601	10.6149	7	29.8216	30.3273	7.09566	16	58.0857	58.6111	14.1768
Synpcc7942_0630	CP000100	622432..623574	hypothetical protein	86.3812	-1.99748	-0.998185	6.4656e-09	2.10571e-07	1.70562e-05	118	95.074	111.564	176.15	122	93.0841	100.765	159.528	98	70.9855	75.7646	123.329	71	48.2531	49.2824	68.5144	86	66.3522	67.4773	87.1753	84	55.2272	55.7267	74.4281
Synpcc7942_0631	CP000100	complement(623876..624262)	LSU ribosomal protein L12P	1287.64	-1.08268	-0.114611	0.467716	0.671292	1	441	1049.43	1231.45	658.323	423	953.216	1031.87	553.119	563	1204.44	1285.53	708.514	636	1276.61	1303.84	613.735	472	1075.56	1093.8	478.451	778	1510.74	1524.4	689.346
Synpcc7942_0632	CP000100	complement(624322..624849)	LSU ribosomal protein L10P	1577.37	-1.05759	-0.0807756	0.576439	0.761465	1	763	1330.81	1561.63	1139	706	1166.09	1262.31	923.173	850	1332.83	1422.56	1069.69	1071	1575.68	1609.29	1033.51	863	1441.39	1465.83	874.794	1205	1715.03	1730.55	1067.69
Synpcc7942_0633	CP000100	complement(625078..625791)	LSU ribosomal protein L1P	1573.27	1.03981	0.0563204	0.749392	0.865238	1	828	1067.97	1253.2	1236.04	945	1154.24	1249.48	1235.69	1079	1251.16	1335.39	1357.88	1303	1417.62	1447.86	1257.38	1242	1534.01	1560.02	1258.97	1680	1768.2	1784.19	1488.56
Synpcc7942_0634	CP000100	complement(625866..626291)	LSU ribosomal protein L11P	879.341	1.15145	0.203452	0.171882	0.355907	1	235	508.024	596.138	350.807	275	562.97	609.422	359.593	349	678.274	723.94	439.203	435	793.218	810.138	419.771	431	892.218	907.347	436.89	540	952.586	961.202	478.466
Synpcc7942_0635	CP000100	complement(626299..626916)	transcription antitermination protein nusG	1554.94	1.01395	0.019991	0.888773	0.951711	1	798	1189.16	1395.41	1191.25	814	1148.68	1243.46	1064.39	883	1182.94	1262.58	1111.22	1241	1559.9	1593.17	1197.55	1109	1582.51	1609.34	1124.16	1252	1522.42	1536.19	1109.33
Synpcc7942_0636	CP000100	complement(626925..627170)	protein translocase subunit secE/sec61 gamma	2084.57	1.03223	0.0457658	0.730125	0.855271	1	377	1411.34	1656.13	562.784	471	1669.74	1807.51	615.884	464	1561.61	1666.75	583.927	675	2131.48	2176.95	651.369	573	2054.11	2088.94	580.831	677	2068.11	2086.81	599.855
Synpcc7942_0637	CP000100	complement(627275..629962)	ATPase	139.743	-1.02001	-0.028584	0.824815	0.914228	1	312	106.893	125.434	465.752	334	108.363	117.304	436.742	367	113.038	120.649	461.856	474	136.981	139.903	457.406	401	131.558	133.789	406.48	539	150.688	152.051	477.58
Synpcc7942_0638	CP000100	complement(630050..630463)	Glyoxalase I	364.119	1.20662	0.270975	0.0553069	0.161572	1	85	189.079	221.874	126.888	111	233.822	253.115	145.145	133	265.975	283.882	167.376	205	384.651	392.856	197.823	178	379.16	385.59	180.433	181	328.547	331.519	160.375
Synpcc7942_0639	CP000100	630677..631969	enolase	58.0139	-1.07401	-0.103014	0.60058	0.775871	1	64	45.5835	53.4896	95.539	69	46.5385	50.3786	90.2251	78	49.9443	53.3068	98.1601	87	52.2677	53.3826	83.9543	101	68.8853	70.0533	102.38	91	52.8887	53.367	80.6305
Synpcc7942_0640	CP000100	632225..633991	ATPase	92.7373	1.17475	0.232353	0.183187	0.37211	1	97	50.5546	59.323	144.801	122	60.2123	65.1806	159.528	151	70.7506	75.5139	190.028	233	102.431	104.616	224.843	169	84.3439	85.774	171.31	215	91.437	92.264	190.501
Synpcc7942_0641	CP000100	complement(634089..635996)	succinate dehydrogenase subunit A	40.2219	1.00822	0.0118091	0.955137	0.984016	1	62	29.9253	35.1157	92.5534	74	33.8232	36.6141	96.7631	66	28.6388	30.5669	83.0585	115	46.8201	47.8188	110.974	72	33.278	33.8423	72.984	103	40.5675	40.9345	91.263
Synpcc7942_0642	CP000100	complement(636125..636670)	bacterioferritin comigratory protein	282.335	1.25266	0.324998	0.0216865	0.0823519	1	91	153.488	180.11	135.844	112	178.891	193.651	146.452	120	181.961	194.212	151.016	204	290.235	296.426	196.858	199	321.413	326.863	201.72	171	235.355	237.484	151.514
Synpcc7942_0643	CP000100	636762..636965	hypothetical protein	192.938	1.09189	0.126825	0.574689	0.759915	1	30	135.431	158.92	44.7839	38	162.448	175.853	49.6892	26	105.519	112.624	32.72	47	178.97	182.788	45.3546	55	237.758	241.79	55.7516	44	162.085	163.551	38.9862
Synpcc7942_0644	CP000100	637075..639339	GAF sensor hybrid histidine kinase	111.459	1.19158	0.252879	0.156972	0.334214	1	199	80.9116	94.9452	297.066	179	68.9202	74.6071	234.062	174	63.602	67.884	218.972	266	91.2276	93.1736	256.688	345	134.324	136.602	349.715	328	108.824	109.809	290.624
Synpcc7942_0645	CP000100	639397..640758	glutamate-1-semialdehyde 2,1-aminomutase	1466.61	-1.44146	-0.527527	0.00224981	0.0145466	1	1907	1289.43	1513.08	2846.76	2453	1570.66	1700.26	3207.57	2533	1539.74	1643.4	3187.69	2547	1452.66	1483.65	2457.83	1854	1200.43	1220.78	1879.34	2382	1314.27	1326.16	2110.57
Synpcc7942_0646	CP000100	640765..640992	hypothetical protein	81.7663	-1.07783	-0.108124	0.699735	0.837524	1	18	72.7049	85.3151	26.8703	16	61.1994	66.2492	20.9218	19	68.9935	73.6385	23.9108	18	61.3268	62.635	17.3698	22	85.0925	86.5353	22.3007	30	98.8795	99.7739	26.5815
Synpcc7942_0647	CP000100	641196..641738	conserved hypothetical protein	147.199	2.19404	1.13359	6.75572e-07	1.29142e-05	0.00178216	32	54.272	63.6852	47.7695	36	57.8182	62.589	47.074	27	41.1674	43.939	33.9785	89	127.322	130.038	85.8843	110	178.647	181.676	111.503	98	135.627	136.854	86.8328
Synpcc7942_0648	CP000100	641843..642694	hypothetical protein	5.1061	-1.41756	-0.503415	0.342322	0.55131	1	3	3.2427	3.80513	4.47839	8	8.18865	8.86432	10.4609	4	3.88696	4.14865	5.03385	5	4.55872	4.65597	4.82496	8	8.28045	8.42085	8.10933	2	1.76405	1.78	1.7721
Synpcc7942_0649	CP000100	complement(642767..643966)	Sigma-70 factor	489.201	1.35242	0.43554	0.00558297	0.0296335	1	400	306.976	360.219	597.119	376	273.255	295.802	491.661	358	246.997	263.626	450.53	633	409.765	418.506	610.84	687	504.869	513.43	696.389	883	552.967	557.969	782.381
Synpcc7942_0650	CP000100	complement(644174..644659)	conserved hypothetical protein	19.9956	1.1995	0.262432	0.546423	0.737698	1	4	7.57966	8.8943	5.97119	11	19.7387	21.3674	14.3837	6	10.2213	10.9094	7.55078	16	25.5739	26.1194	15.4399	13	23.5891	23.989	13.1777	7	10.8238	10.9217	6.20234
Synpcc7942_0651	CP000100	644741..647161	replication restart DNA helicase PriA	39.2347	-1.04153	-0.0587052	0.75134	0.865896	1	84	31.9529	37.4949	125.395	84	30.2584	32.7552	109.839	92	31.4617	33.5799	115.779	126	40.4286	41.291	121.589	115	41.8896	42.5999	116.572	114	35.3859	35.7059	101.01
Synpcc7942_0652	CP000100	complement(647124..648713)	conserved hypothetical protein	10.763	-1.22224	-0.289531	0.305811	0.516397	1	18	10.4256	12.2339	26.8703	17	9.32425	10.0936	22.2294	20	10.4141	11.1153	25.1693	20	9.77115	9.97958	19.2998	21	11.6473	11.8448	21.287	23	10.8705	10.9688	20.3791
Synpcc7942_0653	CP000100	complement(648710..649441)	Peptidyl-prolyl cis-trans isomerase (rotamase) - cyclophilin family-like	73.4944	-1.24789	-0.319491	0.170499	0.353885	1	40	50.3239	59.0523	59.7119	48	57.1863	61.9049	62.7653	91	102.925	109.854	114.52	66	70.0399	71.534	63.6894	55	66.2605	67.3841	55.7516	82	84.1827	84.9441	72.656
Synpcc7942_0654	CP000100	complement(649443..650009)	photosystem I assembly related protein	295.599	1.10751	0.147324	0.377376	0.582391	1	130	211.148	247.77	194.064	111	170.727	184.814	145.145	157	229.248	244.683	197.579	204	279.486	285.448	196.858	203	315.73	321.084	205.774	220	291.581	294.218	194.931
Synpcc7942_0655	CP000100	650232..651290	photosystem II D2 protein (photosystem q(a) protein)	13432.6	-1.46792	-0.553772	0.0002669	0.00248793	0.704083	12585	10944.2	12842.4	18786.8	16631	13695.7	14825.8	21746.9	20028	15657.8	16712	25204.5	16145	11842.8	12095.4	15579.8	13512	11251.9	11442.7	13696.7	17797	12629.1	12743.3	15769
Synpcc7942_0656	CP000100	651274..652659	photosystem II 44 kDa subunit reaction center protein	10167.3	-1.72732	-0.788534	5.71391e-08	1.46343e-06	0.000150733	13013	8646.49	10146.2	19425.8	15451	9721.99	10524.2	20203.9	20312	12133.3	12950.2	25561.9	13005	7288.87	7444.34	12549.7	12223	7777.11	7908.97	12390	14715	7978.42	8050.58	13038.2
Synpcc7942_0657	CP000100	complement(653047..653388)	conserved hypothetical protein	1416.4	1.27637	0.352042	0.0121001	0.0534282	1	315	848.223	995.343	470.231	322	821.092	888.843	421.05	362	876.339	935.339	455.563	565	1283.32	1310.7	545.22	575	1482.67	1507.81	582.858	675	1483.19	1496.61	598.083
Synpcc7942_0658	CP000100	complement(653558..653770)	conserved hypothetical protein	400.053	1.05909	0.0828212	0.675768	0.823787	1	66	285.358	334.852	98.5246	58	237.471	257.065	75.8414	89	345.939	369.23	112.003	121	441.284	450.697	116.764	87	360.199	366.307	88.189	113	398.675	402.281	100.124
Synpcc7942_0659	CP000100	complement(653854..655275)	Rad3-related DNA helicases-like	27.1007	-1.17531	-0.233038	0.286811	0.496788	1	38	24.6099	28.8783	56.7263	35	21.465	23.2361	45.7664	46	26.7823	28.5854	57.8893	45	24.5825	25.1069	43.4246	48	29.7677	30.2724	48.656	51	26.952	27.1957	45.1885
Synpcc7942_0660	CP000100	655282..656253	arogenate dehydrogenase (NADP)	72.6501	-1.37107	-0.4553	0.00535221	0.0286392	1	63	59.6898	70.0426	94.0462	90	80.7492	87.4121	117.685	91	77.5112	82.7297	114.52	84	67.1314	68.5634	81.0593	69	62.6017	63.6632	69.943	100	77.3132	78.0125	88.6049
Synpcc7942_0661	CP000100	656270..657874	conserved hypothetical protein	33.9795	-1.2017	-0.265077	0.214967	0.415518	1	58	33.2796	39.0518	86.5822	60	32.6015	35.2916	78.4566	56	28.887	30.8318	70.4739	80	38.7193	39.5452	77.1993	52	28.5714	29.0559	52.7106	74	34.6479	34.9613	65.5676
Synpcc7942_0662	CP000100	657943..658857	hypothetical protein	373.531	-1.48763	-0.573017	5.03723e-05	0.000585383	0.132882	354	356.294	418.091	528.45	444	423.179	458.097	580.579	377	341.122	364.088	474.44	347	294.592	300.876	334.852	368	354.675	360.688	373.029	409	335.909	338.948	362.394
Synpcc7942_0663	CP000100	658977..660875	putative adenylate/guanylate cyclase	23.2914	-1.1399	-0.18891	0.333213	0.543945	1	41	19.8831	23.3317	61.2046	48	22.0434	23.8623	62.7653	44	19.183	20.4745	55.3724	46	18.8168	19.2182	44.3896	52	24.148	24.5575	52.7106	68	26.9094	27.1528	60.2513
Synpcc7942_0664	CP000100	660875..662224	Cyclic nucleotide-binding	23.8309	1.05375	0.0755296	0.743294	0.861791	1	25	17.0542	20.0122	37.3199	30	19.3798	20.9789	39.2283	25	15.3319	16.3641	31.4616	34	19.564	19.9813	32.8097	42	27.4359	27.9011	42.574	44	24.4928	24.7144	38.9862
Synpcc7942_0665	CP000100	complement(662232..662978)	conserved hypothetical protein	40.1388	-1.10837	-0.148435	0.514732	0.712094	1	31	38.2179	44.8466	46.2767	30	35.0237	37.9137	39.2283	27	29.9249	31.9396	33.9785	34	35.3567	36.1108	32.8097	32	37.7775	38.418	32.4373	47	47.2821	47.7098	41.6443
Synpcc7942_0666	CP000100	663141..663761	Heat shock protein DnaJ-like	14.8732	1.18914	0.249916	0.547812	0.738758	1	5	7.41488	8.70095	7.46398	7	9.83034	10.6415	9.15327	8	10.6657	11.3837	10.0677	8	10.0072	10.2206	7.71993	15	21.3012	21.6623	15.205	11	13.3113	13.4317	9.74654
Synpcc7942_0667	CP000100	663985..664296	conserved hypothetical protein	1036.34	1.02226	0.0317677	0.821252	0.911427	1	272	802.86	942.112	406.041	258	721.152	780.657	337.363	299	793.425	846.843	376.28	342	851.499	869.663	330.027	405	1144.73	1164.14	410.535	462	1112.77	1122.84	409.355
Synpcc7942_0668	CP000100	complement(664306..664446)	conserved hypothetical protein	929.617	-1.44264	-0.528711	0.00190578	0.0128909	1	138	901.334	1057.67	206.006	121	748.39	810.143	158.221	194	1139.13	1215.82	244.142	152	837.408	855.271	146.679	137	856.85	871.379	138.872	157	836.759	844.327	139.11
Synpcc7942_0669	CP000100	664540..665124	DNA-3-methyladenine glycosylase	31.8369	1.09169	0.126558	0.665117	0.817734	1	13	20.4651	24.0146	19.4064	16	23.8521	25.8202	20.9218	16	22.644	24.1685	20.1354	21	27.8854	28.4802	20.2648	21	31.6568	32.1936	21.287	28	35.9685	36.2938	24.8094
Synpcc7942_0670	CP000100	665121..666137	aspartate carbamoyltransferase	31.2791	1.37993	0.464598	0.0622083	0.176543	1	19	17.2051	20.1893	28.3631	18	15.4352	16.7089	23.537	23	18.7239	19.9845	28.9446	30	22.9146	23.4034	28.9497	46	39.8878	40.5642	46.6287	42	31.0347	31.3155	37.2141
Synpcc7942_0671	CP000100	666156..666653	conserved hypothetical protein	115.091	1.308	0.387358	0.0454981	0.139078	1	28	51.7791	60.7599	41.7983	40	70.0475	75.8273	52.3044	48	79.7997	85.1723	60.4062	66	102.95	105.146	63.6894	61	108.02	109.852	61.8336	89	134.301	135.516	78.8584
Synpcc7942_0672	CP000100	666887..667849	group2 RNA polymerase sigma factor SigD	31.425	-2.00881	-1.00634	0.000157436	0.00155549	0.415317	31	29.6457	34.7875	46.2767	22	19.9232	21.5671	28.7674	52	44.7061	47.7159	65.4401	32	25.8129	26.3635	30.8797	22	20.1465	20.4881	22.3007	20	15.6071	15.7483	17.721
Synpcc7942_0673	CP000100	667849..668931	A/G-specific DNA-adenine glycosylase	23.9644	-1.00782	-0.0112369	0.965812	0.985715	1	21	17.8573	20.9546	31.3487	23	18.5209	20.0491	30.075	24	18.3473	19.5826	30.2031	25	17.9318	18.3143	24.1248	39	31.757	32.2955	39.533	32	22.2045	22.4054	28.3536
Synpcc7942_0674	CP000100	669347..670300	coproporphyrinogen oxidase	805.21	-1.6778	-0.746567	1.05245e-06	1.87592e-05	0.00277636	709	684.421	803.13	1058.39	953	871.177	943.061	1246.15	991	860.032	917.935	1247.14	864	703.523	718.53	833.753	589	544.465	553.697	597.049	788	620.723	626.337	698.207
Synpcc7942_0675	CP000100	complement(670297..670818)	conserved hypothetical protein	149.583	1.03545	0.0502648	0.81275	0.907336	1	40	70.5692	82.809	59.7119	74	123.63	133.831	96.7631	88	139.573	148.97	110.745	124	184.529	188.465	119.659	78	131.773	134.008	79.066	92	132.445	133.643	81.5165
Synpcc7942_0676	CP000100	670914..672119	conserved hypothetical protein	303.54	1.96297	0.973041	8.54921e-10	3.52388e-08	2.25528e-06	140	106.907	125.45	208.991	173	125.101	135.423	226.217	178	122.197	130.424	224.006	467	300.803	307.22	450.651	436	318.818	324.224	441.959	467	290.998	293.63	413.785
Synpcc7942_0677	CP000100	complement(672082..672462)	transcriptional regulator, PadR family	2144.64	1.67599	0.745013	1.8499e-07	4.03309e-06	0.000488004	409	988.608	1160.08	610.554	421	963.649	1043.16	550.504	450	977.861	1043.7	566.308	1029	2097.99	2142.74	992.976	1045	2418.77	2459.78	1059.28	972	1917.17	1934.51	861.24
Synpcc7942_0678	CP000100	672767..673402	3'-5' exonuclease	77.306	1.34583	0.428501	0.0393141	0.126476	1	29	41.992	49.2753	43.2911	33	45.25	48.9837	43.1511	33	42.9582	45.8504	41.5293	53	64.7339	66.1147	51.1446	72	99.8341	101.527	72.984	57	67.35	67.9592	50.5048
Synpcc7942_0679	CP000100	673785..674108	RNA-binding region RNP-1	14972.6	1.18273	0.242118	0.0542652	0.159412	1	2999	8524.27	10002.8	4476.9	3813	10263.2	11110.1	4985.92	4020	10272.4	10964	5059.02	5820	13953.7	14251.4	5616.25	5833	15876.3	16145.5	5912.72	6505	15087.7	15224.1	5763.75
Synpcc7942_0680	CP000100	674334..675149	C-5 sterol desaturase	195.454	-1.60729	-0.684634	8.08881e-05	0.000881747	0.213383	199	224.589	263.543	297.066	198	211.61	229.071	258.907	148	150.162	160.272	186.252	128	121.852	124.451	123.519	177	191.287	194.531	179.419	181	166.69	168.197	160.375
Synpcc7942_0681	CP000100	complement(675164..675862)	2-C-methyl-D-erythritol 4-phosphate cytidylyltransferase	60.502	-1.53836	-0.62139	0.00183953	0.0125393	1	52	68.5097	80.3923	77.6254	45	56.1432	60.7758	58.8425	48	56.853	60.6807	60.4062	33	36.6733	37.4555	31.8447	52	65.6039	66.7163	52.7106	49	52.6791	53.1556	43.4164
Synpcc7942_0682	CP000100	675946..676905	conserved hypothetical protein	76.4327	-1.26079	-0.334326	0.0690782	0.191015	1	68	65.2324	76.5466	101.51	104	94.4766	102.272	135.991	74	63.819	68.1157	93.1262	103	83.3449	85.1227	99.3941	66	60.6284	61.6564	66.902	109	85.3248	86.0965	96.5793
Synpcc7942_0683	CP000100	676942..677967	potassium channel protein	29.6544	-1.0575	-0.0806526	0.726145	0.85403	1	28	25.1325	29.4916	41.7983	26	22.0998	23.9233	33.9979	30	24.2083	25.8381	37.7539	40	30.2849	30.9309	38.5997	41	35.2403	35.8379	41.5603	32	23.4381	23.6501	28.3536
Synpcc7942_0684	CP000100	678025..678774	3-oxoacyl-[acyl-carrier-protein] reductase	54.5707	-1.38322	-0.468028	0.0474247	0.143471	1	44	54.0278	63.3986	65.683	63	73.2557	79.3002	82.3794	33	36.4286	38.8812	41.5293	45	46.6084	47.6026	43.4246	51	59.967	60.9838	51.697	48	48.095	48.53	42.5303
Synpcc7942_0685	CP000100	678881..680548	Chaperonin Cpn60/TCP-1	1811.06	-1.6099	-0.686973	0.000438867	0.00378344	1	3026	1670.7	1960.47	4517.2	3322	1736.86	1880.18	4343.88	4081	2025.63	2162.01	5135.79	4125	1921.06	1962.04	3980.59	2632	1391.53	1415.13	2667.97	2367	1066.4	1076.05	2097.28
Synpcc7942_0686	CP000100	680978..682138	FO synthase subunit 2	569.813	-1.26272	-0.336535	0.0138796	0.0585094	1	726	575.878	675.76	1083.77	732	549.846	595.215	957.171	733	522.711	557.902	922.453	732	489.769	500.217	706.374	803	609.939	620.282	813.974	942	609.731	615.246	834.658
Synpcc7942_0687	CP000100	682128..683747	hypothetical protein	186.336	-1.24023	-0.310611	0.0353738	0.116791	1	278	158.036	185.446	414.997	327	176.033	190.558	427.588	381	194.715	207.824	479.474	333	159.677	163.083	321.342	368	200.325	203.722	373.029	429	199.004	200.804	380.115
Synpcc7942_0688	CP000100	683722..684060	transcriptional regulator, ArsR family	26.0939	-1.36353	-0.447346	0.27731	0.486057	1	7	19.0162	22.3145	10.4496	5	12.8627	13.924	6.53805	19	46.4027	49.5268	23.9108	9	20.6232	21.0631	8.68492	15	39.0207	39.6823	15.205	8	17.7341	17.8945	7.08839
Synpcc7942_0689	CP000100	complement(684051..684884)	hypothetical protein	33.7783	1.12555	0.170626	0.512432	0.711846	1	23	25.3973	29.8023	34.3343	18	18.8221	20.3752	23.537	25	24.8178	26.4887	31.4616	27	25.1484	25.6849	26.0548	32	33.8366	34.4104	32.4373	47	42.3498	42.7329	41.6443
Synpcc7942_0690	CP000100	complement(684868..685155)	conserved hypothetical protein	110.326	1.48994	0.575255	0.0233738	0.0870181	1	19	60.7557	71.2934	28.3631	17	51.4776	55.7252	22.2294	20	57.4946	61.3655	25.1693	32	86.3118	88.1529	30.8797	39	119.42	121.444	39.533	48	125.247	126.38	42.5303
Synpcc7942_0691	CP000100	685290..685634	hypothetical protein	21.9437	-1.60153	-0.679453	0.107343	0.263414	1	8	21.3549	25.0587	11.9424	10	25.278	27.3638	13.0761	8	19.1982	20.4907	10.0677	8	18.0129	18.3971	7.71993	10	25.5614	25.9948	10.1367	5	10.8911	10.9896	4.43024
Synpcc7942_0692	CP000100	complement(685631..686185)	conserved hypothetical protein	30.4734	1.09501	0.130938	0.667114	0.818533	1	15	24.89	29.207	22.3919	16	25.1414	27.2159	20.9218	10	14.9175	15.9218	12.5846	22	30.7923	31.4492	21.2298	16	25.4232	25.8543	16.2187	26	35.2047	35.5231	23.0373
Synpcc7942_0693	CP000100	complement(686247..687080)	conserved hypothetical protein	7.40599	1.14707	0.19795	0.688746	0.833073	1	4	4.41692	5.18301	5.97119	3	3.13702	3.39586	3.92283	7	6.94899	7.41683	8.80924	8	7.45138	7.61033	7.71993	8	8.45916	8.6026	8.10933	7	6.30742	6.36447	6.20234
Synpcc7942_0694	CP000100	complement(687133..688056)	SSU ribosomal protein S1P	531.484	1.06569	0.0917828	0.550337	0.741087	1	342	340.863	399.984	510.536	481	453.978	491.437	628.96	391	350.344	373.931	492.059	588	494.331	504.876	567.415	586	559.28	568.763	594.008	665	540.841	545.733	589.223
Synpcc7942_0695	CP000100	complement(688334..688840)	Protein of unknown function DUF193	869.074	-1.19832	-0.261012	0.0207074	0.0793985	1	460	835.556	980.479	686.686	454	780.926	845.363	593.655	473	772.401	824.403	595.253	524	802.853	819.979	505.656	538	935.789	951.656	545.352	586	868.579	876.436	519.225
Synpcc7942_0696	CP000100	complement(689050..689145)	photosystem II PsbT protein	5762.79	-1.07343	-0.102228	0.470916	0.674417	1	434	4163.36	4885.47	647.874	492	4469.47	4838.26	643.344	648	5588.47	5964.72	815.484	715	5785.59	5909	689.969	602	5530.05	5623.81	610.227	763	5972.73	6026.76	676.055
Synpcc7942_0697	CP000100	complement(689222..690748)	photosystem II core light harvesting protein	6749.83	-1.22651	-0.294556	0.0283758	0.100477	1	9658	5824.7	6834.97	14417.4	10926	6239.99	6754.88	14286.9	12818	6949.77	7417.67	16131	12926	6575.64	6715.9	12473.5	11873	6856.85	6973.12	12035.3	13852	6817	6878.66	12273.6
Synpcc7942_0698	CP000100	691085..691519	probable ferredoxin	84.0191	-1.12096	-0.164735	0.434124	0.642659	1	28	59.2781	69.5596	41.7983	33	66.1586	71.6176	43.1511	47	89.4537	95.4762	59.1477	48	85.7166	87.545	46.3196	42	85.1458	86.5896	42.574	47	81.1948	81.9292	41.6443
Synpcc7942_0699	CP000100	691619..691726	photosystem II PsbM protein	193.474	-1.18489	-0.244755	0.349374	0.557899	1	17	144.961	170.104	25.3775	22	177.648	192.307	28.7674	26	199.315	212.734	32.72	32	230.165	235.075	30.8797	25	204.136	207.597	25.3417	21	146.122	147.444	18.607
Synpcc7942_0700	CP000100	complement(691824..692744)	conserved hypothetical protein	2036.66	-1.24944	-0.321287	0.0622035	0.176543	1	1826	1825.86	2142.54	2725.85	2036	1927.88	2086.96	2662.29	2341	2104.41	2246.1	2946.06	2690	2268.85	2317.25	2595.83	2113	2023.22	2057.53	2141.88	2228	1817.92	1834.37	1974.12
Synpcc7942_0701	CP000100	692799..693260	conserved hypothetical protein	39.1683	1.01834	0.0262253	0.931955	0.974178	1	11	21.9269	25.73	16.4208	13	24.5394	26.5642	16.9989	23	41.2169	43.9919	28.9446	28	47.0792	48.0834	27.0198	19	36.2673	36.8822	19.2597	21	34.1584	34.4673	18.607
Synpcc7942_0702	CP000100	693257..694045	conserved hypothetical protein	6.27233	1.02197	0.0313585	0.952398	0.983337	1	3	3.50163	4.10897	4.47839	6	6.63187	7.17909	7.84566	4	4.19732	4.47991	5.03385	7	6.89182	7.03883	6.75494	3	3.35311	3.40996	3.041	9	8.57206	8.6496	7.97444
Synpcc7942_0703	CP000100	694072..695280	DNA processing protein DprA, putative	255.057	2.02608	1.01869	5.21805e-15	5.98487e-13	1.37652e-11	130	99.0245	116.2	194.064	147	106.036	114.785	192.219	124	84.9151	90.6321	156.049	374	240.302	245.428	360.907	354	258.214	262.593	358.838	429	266.656	269.068	380.115
Synpcc7942_0704	CP000100	695313..695948	Chloramphenicol O-acetyltransferase	94.2143	1.65476	0.726619	0.000721568	0.0057162	1	29	41.992	49.2753	43.2911	38	52.1061	56.4055	49.6892	28	36.4494	38.9034	35.237	60	73.2836	74.8468	57.8995	76	105.38	107.167	77.0386	88	103.979	104.919	77.9723
Synpcc7942_0705	CP000100	695935..696570	conserved hypothetical protein	180.665	1.23455	0.30399	0.141141	0.313157	1	72	104.256	122.339	107.481	83	113.811	123.202	108.532	89	115.857	123.657	112.003	104	127.025	129.735	100.359	151	209.374	212.924	153.064	174	205.595	207.454	154.173
Synpcc7942_0706	CP000100	complement(696577..697191)	precorrin decarbocylase	46.1218	-1.21819	-0.284745	0.261653	0.469871	1	26	38.9335	45.6864	38.8127	36	51.0492	55.2615	47.074	28	37.694	40.2318	35.237	23	29.0513	29.671	22.1948	43	61.659	62.7045	43.5877	39	47.6551	48.0861	34.5559
Synpcc7942_0707	CP000100	complement(697172..698641)	arginine decarboxylase	14.274	1.15387	0.20648	0.496403	0.697662	1	14	8.77074	10.292	20.8991	19	11.2719	12.202	24.8446	15	8.44819	9.01697	18.8769	23	12.1541	12.4134	22.1948	23	13.7979	14.0319	23.3143	33	16.8701	17.0226	29.2396
Synpcc7942_0708	CP000100	698708..700459	conserved hypothetical protein	84.3082	1.2252	0.293015	0.104317	0.258116	1	109	57.2952	67.2327	162.715	106	52.7635	57.1172	138.607	101	47.7284	50.9417	127.105	164	72.7148	74.2658	158.259	191	96.1397	97.7698	193.61	196	84.0701	84.8306	173.666
Synpcc7942_0709	CP000100	700511..700840	conserved hypothetical protein	34.09	-1.35141	-0.434467	0.196615	0.39103	1	10	27.9069	32.7472	14.928	12	31.7124	34.3291	15.6913	17	42.6505	45.522	21.3939	18	42.3713	43.2751	17.3698	12	32.0679	32.6117	12.164	11	25.0495	25.276	9.74654
Synpcc7942_0710	CP000100	complement(700843..701538)	conserved hypothetical protein	140.707	1.1401	0.189162	0.343325	0.552425	1	63	83.3599	97.8182	94.0462	79	98.9874	107.155	103.301	84	99.9216	106.649	105.711	93	103.797	106.012	89.7442	120	152.046	154.624	121.64	154	166.277	167.781	136.452
Synpcc7942_0711	CP000100	701604..704897	carbamoyl-phosphate synthase large subunit	59.7006	-1.51351	-0.597902	2.85326e-06	4.53427e-05	0.00752689	191	53.3993	62.6611	285.124	246	65.1289	70.5029	321.672	241	60.5735	64.6517	303.289	212	49.9948	51.0613	204.578	181	48.4572	49.2788	183.474	244	55.6655	56.169	216.196
Synpcc7942_0712	CP000100	complement(705073..706350)	C-terminal processing peptidase-2. Serine peptidase. MEROPS family S41A	866.019	-1.02335	-0.0333014	0.803344	0.901029	1	899	647.82	760.181	1342.02	1020	696.035	753.467	1333.76	1063	688.639	735.003	1337.75	1287	782.277	798.964	1241.94	1314	906.709	922.083	1331.96	1546	909.072	917.295	1369.83
Synpcc7942_0713	CP000100	complement(706450..707673)	4-hydroxy-3-methylbut-2-en-1-yl diphosphate synthase	187.586	1.34351	0.426009	0.0275427	0.098319	1	115	86.5251	101.532	171.672	166	118.274	128.033	217.063	174	117.695	125.619	218.972	376	238.627	243.717	362.837	259	186.604	189.768	262.54	224	137.527	138.77	198.475
Synpcc7942_0714	CP000100	complement(707744..709450)	Cell wall hydrolase/autolysin	33.8166	-1.05203	-0.0731781	0.685759	0.831739	1	55	29.6726	34.8191	82.1038	48	24.5228	26.5462	62.7653	56	27.1609	28.9895	70.4739	67	30.4898	31.1401	64.6544	76	39.263	39.9287	77.0386	72	31.697	31.9837	63.7955
Synpcc7942_0715	CP000100	709992..711179	UDP-N-acetylglucosamine 1-carboxyvinyltransferase	346.655	-1.95665	-0.968383	1.34388e-08	4.07488e-07	3.54515e-05	428	331.782	389.328	638.917	547	401.544	434.676	715.263	440	306.638	327.282	553.724	225	147.122	150.261	217.123	366	271.686	276.293	371.002	443	280.225	282.76	392.52
Synpcc7942_0716	CP000100	711446..712546	conserved hypothetical protein	0	#N/A	#N/A	#N/A	#N/A	#N/A	0	0	0	0	0	0	0	0	0	0	0	0	0	0	0	0	0	0	0	0	0	0	0	0
Synpcc7942_0717	CP000100	complement(713127..713651)	dCTP deaminase	0	#N/A	#N/A	#N/A	#N/A	#N/A	0	0	0	0	0	0	0	0	0	0	0	0	0	0	0	0	0	0	0	0	0	0	0	0
Synpcc7942_0718	CP000100	complement(713678..714331)	conserved hypothetical protein	0	#N/A	#N/A	#N/A	#N/A	#N/A	0	0	0	0	0	0	0	0	0	0	0	0	0	0	0	0	0	0	0	0	0	0	0	0
Synpcc7942_0719	CP000100	complement(714328..714831)	conserved hypothetical protein	0	#N/A	#N/A	#N/A	#N/A	#N/A	0	0	0	0	0	0	0	0	0	0	0	0	0	0	0	0	0	0	0	0	0	0	0	0
Synpcc7942_0720	CP000100	complement(715051..715389)	conserved hypothetical protein	0	#N/A	#N/A	#N/A	#N/A	#N/A	0	0	0	0	0	0	0	0	0	0	0	0	0	0	0	0	0	0	0	0	0	0	0	0
Synpcc7942_0721	CP000100	complement(715592..715882)	hypothetical protein	0	#N/A	#N/A	#N/A	#N/A	#N/A	0	0	0	0	0	0	0	0	0	0	0	0	0	0	0	0	0	0	0	0	0	0	0	0
Synpcc7942_0722	CP000100	complement(715943..717025)	conserved hypothetical protein	0	#N/A	#N/A	#N/A	#N/A	#N/A	0	0	0	0	0	0	0	0	0	0	0	0	0	0	0	0	0	0	0	0	0	0	0	0
Synpcc7942_0723	CP000100	complement(717322..717963)	conserved hypothetical protein	0	#N/A	#N/A	#N/A	#N/A	#N/A	0	0	0	0	0	0	0	0	0	0	0	0	0	0	0	0	0	0	0	0	0	0	0	0
Synpcc7942_0724	CP000100	718004..718447	conserved hypothetical protein	0	#N/A	#N/A	#N/A	#N/A	#N/A	0	0	0	0	0	0	0	0	0	0	0	0	0	0	0	0	0	0	0	0	0	0	0	0
Synpcc7942_0725	CP000100	718666..720075	DEAD/DEAH box helicase-like	0	#N/A	#N/A	#N/A	#N/A	#N/A	0	0	0	0	0	0	0	0	0	0	0	0	0	0	0	0	0	0	0	0	0	0	0	0
Synpcc7942_0726	CP000100	720068..720430	conserved hypothetical protein	0	#N/A	#N/A	#N/A	#N/A	#N/A	0	0	0	0	0	0	0	0	0	0	0	0	0	0	0	0	0	0	0	0	0	0	0	0
Synpcc7942_0727	CP000100	720423..722966	conserved hypothetical protein	0	#N/A	#N/A	#N/A	#N/A	#N/A	0	0	0	0	0	0	0	0	0	0	0	0	0	0	0	0	0	0	0	0	0	0	0	0
Synpcc7942_0728	CP000100	723236..723781	conserved hypothetical protein	0	#N/A	#N/A	#N/A	#N/A	#N/A	0	0	0	0	0	0	0	0	0	0	0	0	0	0	0	0	0	0	0	0	0	0	0	0
Synpcc7942_0729	CP000100	723806..724411	conserved hypothetical protein	0	#N/A	#N/A	#N/A	#N/A	#N/A	0	0	0	0	0	0	0	0	0	0	0	0	0	0	0	0	0	0	0	0	0	0	0	0
Synpcc7942_0730	CP000100	724626..725165	conserved hypothetical protein	0	#N/A	#N/A	#N/A	#N/A	#N/A	0	0	0	0	0	0	0	0	0	0	0	0	0	0	0	0	0	0	0	0	0	0	0	0
Synpcc7942_0731	CP000100	725474..727354	putative phage terminase large subunit	0	#N/A	#N/A	#N/A	#N/A	#N/A	0	0	0	0	0	0	0	0	0	0	0	0	0	0	0	0	0	0	0	0	0	0	0	0
Synpcc7942_0732	CP000100	727482..727691	conserved hypothetical protein	0	#N/A	#N/A	#N/A	#N/A	#N/A	0	0	0	0	0	0	0	0	0	0	0	0	0	0	0	0	0	0	0	0	0	0	0	0
Synpcc7942_0733	CP000100	727691..729154	Phage portal protein, lambda	0	#N/A	#N/A	#N/A	#N/A	#N/A	0	0	0	0	0	0	0	0	0	0	0	0	0	0	0	0	0	0	0	0	0	0	0	0
Synpcc7942_0734	CP000100	729177..731051	conserved hypothetical protein	0	#N/A	#N/A	#N/A	#N/A	#N/A	0	0	0	0	0	0	0	0	0	0	0	0	0	0	0	0	0	0	0	0	0	0	0	0
Synpcc7942_0735	CP000100	731099..731428	conserved hypothetical protein	0	#N/A	#N/A	#N/A	#N/A	#N/A	0	0	0	0	0	0	0	0	0	0	0	0	0	0	0	0	0	0	0	0	0	0	0	0
Synpcc7942_0736	CP000100	731434..731745	electron transfer protein	0	#N/A	#N/A	#N/A	#N/A	#N/A	0	0	0	0	0	0	0	0	0	0	0	0	0	0	0	0	0	0	0	0	0	0	0	0
Synpcc7942_0737	CP000100	731738..732376	conserved hypothetical protein	0	#N/A	#N/A	#N/A	#N/A	#N/A	0	0	0	0	0	0	0	0	0	0	0	0	0	0	0	0	0	0	0	0	0	0	0	0
Synpcc7942_0738	CP000100	732710..733270	Phage baseplate assembly protein V	0	#N/A	#N/A	#N/A	#N/A	#N/A	0	0	0	0	0	0	0	0	0	0	0	0	0	0	0	0	0	0	0	0	0	0	0	0
Synpcc7942_0739	CP000100	733536..733880	conserved hypothetical protein	0	#N/A	#N/A	#N/A	#N/A	#N/A	0	0	0	0	0	0	0	0	0	0	0	0	0	0	0	0	0	0	0	0	0	0	0	0
Synpcc7942_0740	CP000100	733877..734716	GPJ of phage P2-like	0	#N/A	#N/A	#N/A	#N/A	#N/A	0	0	0	0	0	0	0	0	0	0	0	0	0	0	0	0	0	0	0	0	0	0	0	0
Synpcc7942_0741	CP000100	734713..735552	Phage tail protein I	0	#N/A	#N/A	#N/A	#N/A	#N/A	0	0	0	0	0	0	0	0	0	0	0	0	0	0	0	0	0	0	0	0	0	0	0	0
Synpcc7942_0742	CP000100	735651..736136	conserved hypothetical protein	0	#N/A	#N/A	#N/A	#N/A	#N/A	0	0	0	0	0	0	0	0	0	0	0	0	0	0	0	0	0	0	0	0	0	0	0	0
Synpcc7942_0743	CP000100	736140..738155	conserved hypothetical protein	0	#N/A	#N/A	#N/A	#N/A	#N/A	0	0	0	0	0	0	0	0	0	0	0	0	0	0	0	0	0	0	0	0	0	0	0	0
Synpcc7942_0744	CP000100	738159..739610	conserved hypothetical protein	0	#N/A	#N/A	#N/A	#N/A	#N/A	0	0	0	0	0	0	0	0	0	0	0	0	0	0	0	0	0	0	0	0	0	0	0	0
Synpcc7942_0745	CP000100	739615..740778	conserved hypothetical protein	0	#N/A	#N/A	#N/A	#N/A	#N/A	0	0	0	0	0	0	0	0	0	0	0	0	0	0	0	0	0	0	0	0	0	0	0	0
Synpcc7942_0746	CP000100	740782..741288	conserved hypothetical protein	0	#N/A	#N/A	#N/A	#N/A	#N/A	0	0	0	0	0	0	0	0	0	0	0	0	0	0	0	0	0	0	0	0	0	0	0	0
Synpcc7942_0747	CP000100	741396..742820	conserved hypothetical protein	0	#N/A	#N/A	#N/A	#N/A	#N/A	0	0	0	0	0	0	0	0	0	0	0	0	0	0	0	0	0	0	0	0	0	0	0	0
Synpcc7942_0748	CP000100	742817..743320	Phage major tail tube protein	0	#N/A	#N/A	#N/A	#N/A	#N/A	0	0	0	0	0	0	0	0	0	0	0	0	0	0	0	0	0	0	0	0	0	0	0	0
Synpcc7942_0749	CP000100	743324..743614	hypothetical protein	0	#N/A	#N/A	#N/A	#N/A	#N/A	0	0	0	0	0	0	0	0	0	0	0	0	0	0	0	0	0	0	0	0	0	0	0	0
Synpcc7942_0750	CP000100	743738..746590	Phage tail tape measure protein TP901, core region	0	#N/A	#N/A	#N/A	#N/A	#N/A	0	0	0	0	0	0	0	0	0	0	0	0	0	0	0	0	0	0	0	0	0	0	0	0
Synpcc7942_0751	CP000100	746590..747510	conserved hypothetical protein	0	#N/A	#N/A	#N/A	#N/A	#N/A	0	0	0	0	0	0	0	0	0	0	0	0	0	0	0	0	0	0	0	0	0	0	0	0
Synpcc7942_0752	CP000100	747510..747722	conserved hypothetical protein	0	#N/A	#N/A	#N/A	#N/A	#N/A	0	0	0	0	0	0	0	0	0	0	0	0	0	0	0	0	0	0	0	0	0	0	0	0
Synpcc7942_0753	CP000100	747719..749161	phage late control gene D protein GPD	0	#N/A	#N/A	#N/A	#N/A	#N/A	0	0	0	0	0	0	0	0	0	0	0	0	0	0	0	0	0	0	0	0	0	0	0	0
Synpcc7942_0754	CP000100	complement(749183..749431)	hypothetical protein	0	#N/A	#N/A	#N/A	#N/A	#N/A	0	0	0	0	0	0	0	0	0	0	0	0	0	0	0	0	0	0	0	0	0	0	0	0
Synpcc7942_0755	CP000100	749431..750009	conserved hypothetical protein	0	#N/A	#N/A	#N/A	#N/A	#N/A	0	0	0	0	0	0	0	0	0	0	0	0	0	0	0	0	0	0	0	0	0	0	0	0
Synpcc7942_0756	CP000100	750406..750870	chain A, D20c mutant of T4 lysozyme	0	#N/A	#N/A	#N/A	#N/A	#N/A	0	0	0	0	0	0	0	0	0	0	0	0	0	0	0	0	0	0	0	0	0	0	0	0
Synpcc7942_0757	CP000100	751277..751957	hypothetical protein	0	#N/A	#N/A	#N/A	#N/A	#N/A	0	0	0	0	0	0	0	0	0	0	0	0	0	0	0	0	0	0	0	0	0	0	0	0
Synpcc7942_0758	CP000100	751959..752381	hypothetical protein	0	#N/A	#N/A	#N/A	#N/A	#N/A	0	0	0	0	0	0	0	0	0	0	0	0	0	0	0	0	0	0	0	0	0	0	0	0
Synpcc7942_0759	CP000100	752574..753953	hypothetical protein	0	#N/A	#N/A	#N/A	#N/A	#N/A	0	0	0	0	0	0	0	0	0	0	0	0	0	0	0	0	0	0	0	0	0	0	0	0
Synpcc7942_0760	CP000100	753963..754553	hypothetical protein	0	#N/A	#N/A	#N/A	#N/A	#N/A	0	0	0	0	0	0	0	0	0	0	0	0	0	0	0	0	0	0	0	0	0	0	0	0
Synpcc7942_0761	CP000100	complement(754779..755507)	conserved hypothetical protein	0	#N/A	#N/A	#N/A	#N/A	#N/A	0	0	0	0	0	0	0	0	0	0	0	0	0	0	0	0	0	0	0	0	0	0	0	0
Synpcc7942_0762	CP000100	complement(756010..756561)	conserved hypothetical protein	0	#N/A	#N/A	#N/A	#N/A	#N/A	0	0	0	0	0	0	0	0	0	0	0	0	0	0	0	0	0	0	0	0	0	0	0	0
Synpcc7942_0763	CP000100	complement(756989..757318)	transcriptional regulator, XRE family	0	#N/A	#N/A	#N/A	#N/A	#N/A	0	0	0	0	0	0	0	0	0	0	0	0	0	0	0	0	0	0	0	0	0	0	0	0
Synpcc7942_0764	CP000100	complement(757356..757595)	transcriptional regulator, XRE family	0	#N/A	#N/A	#N/A	#N/A	#N/A	0	0	0	0	0	0	0	0	0	0	0	0	0	0	0	0	0	0	0	0	0	0	0	0
Synpcc7942_0765	CP000100	757839..758327	hypothetical protein	0	#N/A	#N/A	#N/A	#N/A	#N/A	0	0	0	0	0	0	0	0	0	0	0	0	0	0	0	0	0	0	0	0	0	0	0	0
Synpcc7942_0766	CP000100	758390..759037	DNA-damage-inducible protein	0	#N/A	#N/A	#N/A	#N/A	#N/A	0	0	0	0	0	0	0	0	0	0	0	0	0	0	0	0	0	0	0	0	0	0	0	0
Synpcc7942_0767	CP000100	759413..759847	conserved hypothetical protein	0	#N/A	#N/A	#N/A	#N/A	#N/A	0	0	0	0	0	0	0	0	0	0	0	0	0	0	0	0	0	0	0	0	0	0	0	0
Synpcc7942_0768	CP000100	760522..761178	conserved hypothetical protein	777.059	1.20442	0.268344	0.0760732	0.205334	1	344	482.191	565.824	513.522	388	515.025	557.521	507.353	380	478.859	511.099	478.216	604	714.142	729.375	582.855	667	895.29	910.471	676.115	631	721.745	728.273	559.097
Synpcc7942_0769	CP000100	761226..762128	conserved hypothetical protein	190.514	-1.02387	-0.034035	0.798055	0.896786	1	122	124.422	146.003	182.121	181	174.805	189.228	236.677	161	147.614	157.552	202.612	214	184.094	188.021	206.508	205	200.203	203.597	207.802	225	187.247	188.941	199.361
Synpcc7942_0770	CP000100	762159..763643	conserved hypothetical protein	104.284	1.16825	0.22435	0.108123	0.263657	1	106	65.7363	77.1379	158.236	125	73.4084	79.4655	163.451	119	66.3453	70.812	149.757	179	93.6353	95.6326	172.733	174	103.33	105.082	176.378	229	115.885	116.934	202.905
Synpcc7942_0771	CP000100	complement(763640..764854)	conserved hypothetical protein	54.8596	-1.25061	-0.322634	0.0530661	0.157114	1	68	51.5417	60.4813	101.51	84	60.2927	65.2677	109.839	67	45.655	48.7287	84.317	85	54.3445	55.5037	82.0243	82	59.517	60.5262	83.1206	82	50.7175	51.1762	72.656
Synpcc7942_0772	CP000100	complement(764984..765577)	conserved hypothetical protein	37.6373	-1.16482	-0.220103	0.404994	0.611547	1	17	26.3565	30.9279	25.3775	20	29.3633	31.7862	26.1522	31	43.2081	46.1171	39.0123	31	40.5404	41.4052	29.9147	30	44.5388	45.294	30.41	22	27.8327	28.0845	19.4931
Synpcc7942_0773	CP000100	complement(765592..766197)	conserved hypothetical protein YCF52	135.756	1.22736	0.295558	0.140649	0.313106	1	46	69.9054	82.0301	68.6686	65	93.5411	101.26	84.9947	66	90.1697	96.2405	83.0585	113	144.85	147.94	109.044	90	130.97	133.191	91.23	106	131.448	132.637	93.9212
Synpcc7942_0774	CP000100	766216..767103	esterase	116.633	1.03556	0.0504151	0.78056	0.887768	1	82	85.0407	99.7905	122.409	84	82.4951	89.3021	109.839	98	91.3698	97.5213	123.329	139	121.595	124.188	134.134	114	113.213	115.132	115.558	136	115.092	116.133	120.503
Synpcc7942_0775	CP000100	complement(767242..767721)	conserved hypothetical protein	36.261	1.25047	0.322471	0.300794	0.510943	1	5	9.593	11.2569	7.46398	16	29.0697	31.4683	20.9218	16	27.5974	29.4554	20.1354	21	33.9853	34.7102	20.2648	16	29.3956	29.894	16.2187	29	45.4022	45.8128	25.6954
Synpcc7942_0776	CP000100	complement(767721..768626)	farnesyl-diphosphate synthase	102.385	-1.18851	-0.249153	0.176413	0.362162	1	87	88.4335	103.772	129.873	105	101.07	109.41	137.299	97	88.6407	94.6085	122.071	123	105.46	107.71	118.694	122	118.75	120.764	123.667	100	82.9453	83.6955	88.6049
Synpcc7942_0777	CP000100	complement(768669..769538)	Methenyltetrahydrofolate cyclohydrolase	158.809	1.04468	0.063063	0.655158	0.810568	1	98	103.737	121.729	146.294	111	111.267	120.448	145.145	141	134.18	143.214	177.443	194	173.219	176.914	187.208	150	152.046	154.624	152.05	175	151.161	152.528	155.059
Synpcc7942_0778	CP000100	769574..770038	hypothetical protein	21.401	-1.07774	-0.108003	0.772162	0.880658	1	8	15.8439	18.592	11.9424	9	16.8792	18.2719	11.7685	11	19.5853	20.9038	13.8431	14	23.3877	23.8866	13.5099	13	24.6544	25.0724	13.1777	10	16.161	16.3071	8.86049
Synpcc7942_0779	CP000100	770131..772593	metal dependent phosphohydrolase	423.635	1.23206	0.30107	0.106411	0.26137	1	585	218.734	256.673	873.286	710	251.395	272.138	928.403	961	323.034	344.783	1209.38	1468	462.993	472.869	1416.61	1089	389.912	396.524	1103.88	1370	418	421.78	1213.89
Synpcc7942_0780	CP000100	complement(772585..773958)	serine/threonine protein kinase	79.065	-1.39492	-0.480182	0.00546107	0.0291036	1	106	71.0469	83.3695	158.236	145	92.0329	99.6269	189.603	123	74.1153	79.1052	154.791	121	68.4087	69.8679	116.764	134	86.0046	87.4628	135.831	126	68.9134	69.5367	111.642
Synpcc7942_0781	CP000100	complement(774004..776520)	phosphoenolpyruvate synthase	1819.8	-2.83874	-1.50525	0	0	0	4719	1726.6	2026.07	7044.51	5384	1865.45	2019.38	7040.17	5677	1867.35	1993.07	7144.29	3139	968.771	989.435	3029.11	2263	792.875	806.319	2293.93	2481	740.736	747.436	2198.29
Synpcc7942_0782	CP000100	complement(776760..778556)	ATPase	135.963	1.06737	0.0940553	0.597722	0.773696	1	181	92.759	108.848	270.196	211	102.399	110.848	275.906	214	98.5951	105.233	269.311	311	134.439	137.307	300.112	253	124.158	126.264	256.458	357	149.293	150.644	316.319
Synpcc7942_0783	CP000100	complement(778589..779245)	ATP phosphoribosyltransferase (homohexameric)	80.8919	-1.08901	-0.123017	0.53218	0.726651	1	44	61.6756	72.3728	65.683	43	57.0775	61.7872	56.2272	64	80.65	86.0798	80.5416	69	81.5824	83.3227	66.5844	74	99.3276	101.012	75.0113	54	61.7658	62.3245	47.8466
Synpcc7942_0784	CP000100	779531..779848	conserved hypothetical protein	112.62	-1.54716	-0.629627	0.00307001	0.0185325	1	37	107.152	125.737	55.2335	49	134.379	145.467	64.0729	37	96.3306	102.816	46.5631	28	68.398	69.8571	27.0198	38	105.38	107.167	38.5193	47	111.068	112.073	41.6443
Synpcc7942_0785	CP000100	779781..781919	Penicillin-binding protein 1A	8.99837	-1.28363	-0.360229	0.17521	0.360071	1	19	8.18029	9.59911	28.3631	26	10.6005	11.4751	33.9979	20	7.74121	8.26239	25.1693	20	7.26327	7.4182	19.2998	24	9.89473	10.0625	24.328	28	9.8371	9.92608	24.8094
Synpcc7942_0786	CP000100	782076..782942	conserved hypothetical protein	8.53043	-1.10776	-0.14764	0.74116	0.860908	1	5	5.311	6.23217	7.46398	6	6.03523	6.53322	7.84566	10	9.54928	10.1922	12.5846	8	7.16776	7.32066	7.71993	13	13.2229	13.4471	13.1777	6	5.20058	5.24762	5.31629
Synpcc7942_0787	CP000100	783007..783885	putative purple acid phosphatase	118.863	-1.46566	-0.551555	0.00198917	0.0132846	1	106	111.056	130.318	158.236	144	142.868	154.657	188.296	109	102.666	109.578	137.172	135	119.305	121.85	130.274	103	103.336	105.088	104.408	110	94.0424	94.893	97.4654
Synpcc7942_0788	CP000100	complement(783954..784748)	glutathione S-transferase	99.7717	1.03036	0.0431499	0.814306	0.907814	1	62	71.8208	84.2777	92.5534	77	84.4667	91.4363	100.686	63	65.6089	70.0261	79.2831	103	100.643	102.79	99.3941	99	109.817	111.68	100.353	94	88.8547	89.6584	83.2886
Synpcc7942_0789	CP000100	complement(784844..785167)	conserved hypothetical protein	45.2198	-1.73787	-0.797318	0.0280642	0.0996412	1	18	51.1627	60.0366	26.8703	20	53.8328	58.2747	26.1522	12	30.6638	32.7282	15.1016	8	19.1804	19.5895	7.71993	16	43.549	44.2874	16.2187	17	39.4297	39.7864	15.0628
Synpcc7942_0790	CP000100	complement(785282..785710)	RNA-binding region RNP-1	1053.36	-1.14929	-0.20074	0.17853	0.36537	1	400	858.674	1007.61	597.119	507	1030.65	1115.7	662.958	465	897.398	957.816	585.185	553	1001.34	1022.7	533.64	492	1011.37	1028.52	498.724	655	1147.37	1157.75	580.362
Synpcc7942_0791	CP000100	complement(785973..787211)	polyA polymerase	30.2776	1.16509	0.220437	0.319835	0.530793	1	27	20.0687	23.5494	40.3055	30	21.116	22.8584	39.2283	28	18.7101	19.9698	35.237	54	33.856	34.5782	52.1095	40	28.4703	28.953	40.5467	47	28.5067	28.7645	41.6443
Synpcc7942_0792	CP000100	complement(787255..788490)	putative multidrug efflux MFS transporter	73.3035	1.16203	0.216645	0.238575	0.447446	1	52	38.7446	45.4646	77.6254	79	55.7405	60.3398	103.301	75	50.238	53.6203	94.3847	129	81.0745	82.8039	124.484	100	71.3485	72.5583	101.367	111	67.4877	68.0981	98.3514
Synpcc7942_0793	CP000100	complement(788593..789261)	conserved hypothetical protein	84.3075	-1.30245	-0.381223	0.0292944	0.103314	1	68	93.6071	109.843	101.51	70	91.2502	98.7796	91.5327	55	68.0654	72.6479	69.2154	68	78.9579	80.6422	65.6194	60	79.0913	80.4323	60.82	83	93.2335	94.0767	73.5421
Synpcc7942_0794	CP000100	complement(789460..790233)	membrane-associated 30 kD protein-like	678.459	-1.32408	-0.404993	0.00649559	0.0330647	1	558	663.925	779.079	832.98	546	615.196	665.958	713.955	707	756.254	807.17	889.733	658	660.386	674.473	634.964	680	774.767	787.904	689.293	599	581.575	586.835	530.743
Synpcc7942_0795	CP000100	complement(790436..791047)	conserved hypothetical protein	20.6811	-1.00054	-0.000784879	0.998164	0.998859	1	12	18.0574	21.1894	17.9136	13	18.5248	20.0534	16.9989	8	10.8225	11.5511	10.0677	12	15.2315	15.5564	11.5799	18	25.9373	26.3771	18.246	17	20.8746	21.0634	15.0628
Synpcc7942_0796	CP000100	791175..791720	conserved hypothetical protein	52.0164	1.12135	0.165233	0.500975	0.701472	1	23	38.7937	45.5222	34.3343	17	27.153	29.3935	22.2294	27	40.9412	43.6976	33.9785	40	56.9089	58.1228	38.5997	29	46.8391	47.6333	29.3963	38	52.3011	52.7742	33.6699
Synpcc7942_0797	CP000100	792010..792270	hypothetical protein	3419.17	-2.04359	-1.03111	8.41316e-12	5.04933e-10	2.21939e-08	855	3016.83	3540.09	1276.34	1061	3545.17	3837.69	1387.37	1165	3695.51	3944.32	1466.11	733	2181.61	2228.14	707.339	529	1787.39	1817.69	536.229	888	2556.77	2579.9	786.811
Synpcc7942_0798	CP000100	complement(792319..792804)	Holliday junction endonuclease RuvC	355.76	-1.65387	-0.725848	2.10765e-05	0.000273891	0.0555999	164	310.766	364.666	244.819	189	339.147	367.131	247.138	245	417.368	445.468	308.323	153	244.55	249.767	147.644	150	272.181	276.796	152.05	211	326.262	329.213	186.956
Synpcc7942_0799	CP000100	complement(792810..794390)	Elongator protein 3	109.148	1.35658	0.439971	0.00658229	0.0332645	1	83	48.3473	56.7328	123.902	121	66.7445	72.2518	158.221	132	69.1244	73.7783	166.117	247	121.361	123.949	238.353	205	114.347	116.286	207.802	193	91.7372	92.5669	171.007
Synpcc7942_0800	CP000100	complement(794455..795048)	conserved hypothetical protein	70.0588	-1.92064	-0.941589	9.32833e-05	0.000992264	0.246081	48	74.4184	87.3259	71.6542	45	66.0675	71.519	58.8425	50	69.6904	74.3824	62.9231	50	65.3877	66.7825	48.2496	22	32.6618	33.2156	22.3007	34	43.0142	43.4033	30.1257
Synpcc7942_0801	CP000100	795123..795812	Superoxide dismutase	603.798	-1.2542	-0.326764	0.0821457	0.215622	1	385	513.851	602.976	574.727	459	580.13	627.999	600.193	535	641.94	685.159	673.277	359	404.165	412.786	346.432	404	516.34	525.095	409.521	818	890.89	898.948	724.788
Synpcc7942_0802	CP000100	795917..796504	allophycocyanin alpha chain-like	28.1659	1.1151	0.157173	0.612479	0.781674	1	13	20.3607	23.8921	19.4064	10	14.8315	16.0553	13.0761	16	22.5285	24.0452	20.1354	14	18.4954	18.8899	13.5099	21	31.4953	32.0293	21.287	27	34.5069	34.819	23.9233
Synpcc7942_0803	CP000100	complement(796507..797289)	conserved hypothetical protein	143.78	1.39426	0.479497	0.0149647	0.0615863	1	59	69.3931	81.4289	88.075	61	67.9407	73.5467	79.7642	93	98.3356	104.956	117.037	155	153.774	157.054	149.574	128	144.162	146.607	129.749	139	133.405	134.612	123.161
Synpcc7942_0804	CP000100	797288..798349	4-hydroxythreonine-4-phosphate dehydrogenase	135.465	1.35334	0.436522	0.00275997	0.0171717	1	83	71.9746	84.4582	123.902	88	72.2637	78.2264	115.07	109	84.9751	90.6961	137.172	178	130.199	132.976	171.769	169	140.335	142.714	171.31	192	135.862	137.09	170.121
Synpcc7942_0805	CP000100	798349..799095	conserved hypothetical protein	142.642	1.17138	0.228204	0.13995	0.312077	1	67	82.6	96.9265	100.017	88	102.736	111.213	115.07	84	93.0997	99.3677	105.711	143	148.706	151.878	137.994	130	153.471	156.073	131.777	125	125.75	126.888	110.756
Synpcc7942_0806	CP000100	799095..799826	conserved hypothetical protein	20.2653	-1.44876	-0.534822	0.0776144	0.207444	1	15	18.8715	22.1446	22.3919	20	23.8276	25.7937	26.1522	16	18.0967	19.315	20.1354	13	13.7957	14.09	12.5449	21	25.2995	25.7285	21.287	16	16.4259	16.5745	14.1768
Synpcc7942_0807	CP000100	799840..800679	conserved hypothetical protein	88.7387	1.70925	0.773367	4.01095e-05	0.000485361	0.105809	34	37.2757	43.7409	50.7551	41	42.5664	46.0787	53.612	40	39.4249	42.0792	50.3385	89	82.3045	84.0601	85.8843	84	88.1868	89.6821	85.148	107	95.7248	96.5906	94.8072
Synpcc7942_0808	CP000100	complement(800851..802980)	HAD-superfamily hydrolase subfamily IIB	102.607	-1.1236	-0.168135	0.241737	0.45068	1	190	82.1485	96.3967	283.631	248	101.539	109.918	324.287	211	82.0148	87.5365	265.536	283	103.209	105.411	273.093	236	97.7093	99.366	239.225	303	106.901	107.868	268.473
Synpcc7942_0809	CP000100	803073..804815	conserved hypothetical protein	72.0528	-1.60131	-0.679257	0.000155484	0.00154545	0.410166	144	76.0836	89.2798	214.963	148	74.0502	80.1603	193.526	139	66.0248	70.4699	174.926	149	66.4051	67.8216	143.784	92	46.5472	47.3365	93.2573	144	62.0848	62.6463	127.591
Synpcc7942_0810	CP000100	804853..805086	hypothetical protein	11.2567	-1.27883	-0.354829	0.593446	0.771568	1	3	11.8068	13.8546	4.47839	1	3.72689	4.0344	1.30761	5	17.6906	18.8817	6.29231	5	16.5984	16.9525	4.82496	2	7.53733	7.66513	2.02733	3	9.63441	9.72155	2.65815
Synpcc7942_0811	CP000100	805186..806769	Na+/H+ antiporter	31.409	-1.0288	-0.0409582	0.85947	0.938057	1	37	21.5116	25.2426	55.2335	39	21.4719	23.2437	50.9968	60	31.3607	33.4721	75.5078	73	35.7998	36.5634	70.4444	47	26.1665	26.6102	47.6423	68	32.2607	32.5525	60.2513
Synpcc7942_0812	CP000100	806893..807813	Heat shock protein DnaJ-like	113.622	-1.07156	-0.0997167	0.601904	0.777201	1	95	94.9926	111.469	141.816	112	106.052	114.803	146.452	86	77.3087	82.5136	108.228	112	94.4651	96.4801	108.079	144	137.882	140.22	145.968	133	108.521	109.502	117.845
Synpcc7942_0813	CP000100	807839..809101	histidyl-tRNA synthetase 2, putative	86.4783	-1.10094	-0.138741	0.426096	0.63362	1	83	60.5202	71.0171	123.902	118	81.478	88.2011	154.298	115	75.3848	80.4602	144.723	116	71.3456	72.8675	111.939	139	97.0543	98.7	140.9	153	91.0349	91.8583	135.565
Synpcc7942_0814	CP000100	809134..809358	ferredoxin-like protein	156.366	-1.17279	-0.229945	0.322743	0.533122	1	30	122.79	144.088	44.7839	44	170.542	184.614	57.5348	36	132.468	141.386	45.3047	37	127.742	130.466	35.7047	30	117.582	119.576	30.41	67	223.775	225.799	59.3653
Synpcc7942_0815	CP000100	809365..810096	ATPase	19.2815	-1.39251	-0.477684	0.131704	0.298997	1	11	13.8391	16.2394	16.4208	17	20.2535	21.9247	22.2294	21	23.7519	25.351	26.4277	8	8.48969	8.67078	7.71993	16	19.2758	19.6026	16.2187	26	26.6921	26.9335	23.0373
Synpcc7942_0816	CP000100	complement(810181..812226)	diguanylate cyclase/phosphodiesterase	25.1796	1.21313	0.278729	0.245378	0.453614	1	26	11.7029	13.7327	38.8127	50	21.3121	23.0706	65.3805	36	14.5675	15.5483	45.3047	72	27.3363	27.9194	69.4794	59	25.4302	25.8614	59.8063	62	22.7722	22.9782	54.935
Synpcc7942_0817	CP000100	complement(812331..812723)	putative ferric uptake regulator, FUR family	35.3694	1.23212	0.301147	0.415132	0.621889	1	10	23.4333	27.4977	14.928	6	13.3144	14.413	7.84566	13	27.3867	29.2306	16.36	20	39.5321	40.3754	19.2998	22	49.3666	50.2037	22.3007	9	17.2096	17.3652	7.97444
Synpcc7942_0818	CP000100	812955..813224	Phosphoribosylformylglycinamidine synthetase PurS	294.19	1.03763	0.0532968	0.786792	0.889606	1	63	214.883	252.154	94.0462	69	222.868	241.257	90.2251	71	217.713	232.371	89.3508	107	307.846	314.412	103.254	72	235.165	239.152	72.984	122	339.56	342.631	108.098
Synpcc7942_0819	CP000100	813221..813886	phosphoribosylformylglycinamidine synthase subunit I	145.058	1.00351	0.00506138	0.978213	0.992318	1	78	107.856	126.564	116.438	92	120.469	130.409	120.3	86	106.909	114.107	108.228	141	164.459	167.967	136.064	86	113.875	115.806	87.1753	139	156.841	158.26	123.161
Synpcc7942_0820	CP000100	813960..814394	conserved hypothetical protein	166.093	1.33636	0.418306	0.0491864	0.147113	1	44	93.1514	109.308	65.683	44	88.2115	95.4902	57.5348	54	102.777	109.696	67.957	99	176.79	180.562	95.5342	87	176.374	179.364	88.189	84	145.114	146.427	74.4281
Synpcc7942_0821	CP000100	814476..816077	periplasmic oligopeptide-binding	29.8671	1.05417	0.076104	0.699345	0.837437	1	33	18.9704	22.2607	49.2623	40	21.7751	23.5718	52.3044	47	24.2899	25.9252	59.1477	59	28.609	29.2192	56.9345	52	28.6249	29.1103	52.7106	69	32.3673	32.6601	61.1374
Synpcc7942_0822	CP000100	816064..817089	permease protein of oligopeptide ABC	28.7861	1.06792	0.0948102	0.718973	0.849754	1	22	19.747	23.172	32.8415	29	24.6498	26.6837	37.9207	22	17.7527	18.9479	27.6862	35	26.4992	27.0645	33.7747	33	28.3642	28.8451	33.451	43	31.495	31.7798	38.1001
Synpcc7942_0823	CP000100	817168..818214	conserved hypothetical protein	41.6809	1.6436	0.716863	0.000898635	0.00697235	1	20	17.5918	20.6429	29.8559	21	17.4918	18.9351	27.4598	29	22.9319	24.4758	36.4954	56	41.5484	42.4347	54.0395	48	40.4295	41.115	48.656	60	43.065	43.4545	53.1629
Synpcc7942_0824	CP000100	818189..819895	conserved hypothetical protein	26.5982	1.2635	0.337428	0.107564	0.263517	1	35	18.8825	22.1576	52.2479	26	13.2832	14.3792	33.9979	34	16.4905	17.6008	42.7877	52	23.6637	24.1685	50.1796	49	25.3143	25.7435	49.6697	70	30.8166	31.0953	62.0234
Synpcc7942_0825	CP000100	complement(819956..820654)	conserved hypothetical protein	7.89616	-1.41865	-0.504515	0.295796	0.506907	1	7	9.22246	10.822	10.4496	4	4.99051	5.40229	5.23044	8	9.4755	10.1134	10.0677	7	7.77918	7.94512	6.75494	7	8.83129	8.98104	7.09566	5	5.37542	5.42404	4.43024
Synpcc7942_0826	CP000100	820693..821628	conserved hypothetical protein	15.689	-1.13816	-0.186704	0.560951	0.748793	1	11	10.8229	12.7	16.4208	14	13.0441	14.1204	18.3065	19	16.8061	17.9376	23.9108	20	16.5984	16.9525	19.2998	17	16.0168	16.2884	17.2323	18	14.4516	14.5823	15.9489
Synpcc7942_0827	CP000100	complement(821757..822803)	cobalamin synthesis protein cobW-like	53.2594	1.55362	0.635629	0.00193447	0.0129851	1	32	28.1468	33.0287	47.7695	23	19.1577	20.7385	30.075	39	30.8395	32.9158	49.08	68	50.4516	51.5278	65.6194	71	59.8019	60.8159	71.9703	69	49.5247	49.9727	61.1374
Synpcc7942_0828	CP000100	complement(822873..823241)	conserved hypothetical protein	55.719	1.53978	0.622721	0.0442202	0.136316	1	13	32.4446	38.072	19.4064	11	25.9973	28.1424	14.3837	11	24.6806	26.3422	13.8431	22	46.3137	47.3016	21.2298	25	59.7471	60.7602	25.3417	30	61.0963	61.6489	26.5815
Synpcc7942_0829	CP000100	823506..823838	Lipoproteins-like	25.0834	-2.15208	-1.10573	0.0096857	0.0459548	1	7	19.3589	22.7165	10.4496	9	23.57	25.5149	11.7685	13	32.3213	34.4973	16.36	8	18.662	19.0601	7.71993	6	15.8895	16.1589	6.082	5	11.2835	11.3856	4.43024
Synpcc7942_0830	CP000100	823942..825330	asparaginyl-tRNA synthetase	47.3394	-1.06357	-0.0889104	0.606073	0.778535	1	51	33.8138	39.6786	76.1326	78	48.9727	53.0136	101.994	55	32.7831	34.9902	69.2154	88	49.2145	50.2643	84.9193	78	49.5217	50.3614	79.066	80	43.282	43.6735	70.8839
Synpcc7942_0831	CP000100	complement(825403..826005)	conserved hypothetical protein	21.3331	1.52329	0.607192	0.134675	0.303652	1	7	10.6907	12.545	10.4496	5	7.23127	7.82795	6.53805	10	13.7301	14.6544	12.5846	12	15.4588	15.7886	11.5799	17	24.8619	25.2835	17.2323	19	23.6786	23.8928	16.8349
Synpcc7942_0833	CP000100	827112..828182	conserved hypothetical protein	227.246	-1.00253	-0.00364851	0.983151	0.992686	1	189	162.517	190.704	282.139	201	163.67	177.175	262.83	255	197.124	210.396	320.908	310	224.846	229.642	299.147	266	219.026	222.74	269.635	339	237.865	240.016	300.371
Synpcc7942_0834	CP000100	828582..829235	conserved hypothetical protein	1815.79	3.59259	1.84502	0	0	0	289	406.955	477.538	431.418	289	385.374	417.172	377.899	283	358.26	382.38	356.145	1334	1584.5	1618.29	1287.3	1843	2485.14	2527.28	1868.19	1199	1377.72	1390.18	1062.37
Synpcc7942_0835	CP000100	829661..830788	Holliday junction DNA helicase subunit RuvB	57.563	-1.20056	-0.263706	0.118861	0.279671	1	61	49.802	58.4398	91.0606	77	59.5311	64.4432	100.686	68	49.9102	53.2704	85.5755	91	62.6679	64.0047	87.8142	70	54.7258	55.6538	70.9566	83	55.2954	55.7955	73.5421
Synpcc7942_0836	CP000100	complement(831166..832182)	conserved hypothetical protein	14.6347	-1.01749	-0.0250157	0.938815	0.977346	1	14	12.6775	14.8763	20.8991	18	15.4352	16.7089	23.537	8	6.51266	6.95113	10.0677	19	14.5126	14.8222	18.3348	16	13.874	14.1093	16.2187	21	15.5174	15.6577	18.607
Synpcc7942_0837	CP000100	complement(832179..832811)	conserved hypothetical protein	36.6559	-1.83133	-0.872891	0.00114639	0.00854285	1	23	33.4618	39.2656	34.3343	28	38.5759	41.7589	36.6131	29	37.9301	40.4838	36.4954	19	23.3165	23.8138	18.3348	18	25.0768	25.502	18.246	25	29.6795	29.9479	22.1512
Synpcc7942_0838	CP000100	complement(832860..833957)	Elongator protein 3/MiaB/NifB	139.246	-2.59504	-1.37576	3.56382e-13	3.13378e-11	9.40135e-10	147	123.294	144.678	219.441	178	141.377	153.043	232.755	203	153.068	163.373	255.468	89	62.9652	64.3083	85.8843	106	85.1348	86.5783	107.449	93	63.6503	64.226	82.4026
Synpcc7942_0839	CP000100	complement(833950..834954)	Nitrilase	76.6643	-2.06631	-1.04706	1.11032e-06	1.96579e-05	0.00292902	84	76.9731	90.3237	125.395	89	77.23	83.6025	116.377	92	75.7899	80.8925	115.779	62	47.9224	48.9446	59.8295	66	57.9137	58.8957	66.902	54	40.3783	40.7435	47.8466
Synpcc7942_0840	CP000100	complement(834991..835473)	conserved hypothetical protein	76.4894	-1.67071	-0.740461	0.000990618	0.0076188	1	45	85.8008	100.682	67.1758	34	61.3894	66.4549	44.4587	48	82.278	87.8174	60.4062	30	48.2488	49.278	28.9497	44	80.3358	81.6979	44.6013	34	52.8995	53.378	30.1257
Synpcc7942_0841	CP000100	835671..837011	putative flavoprotein involved in K+ transport	223.364	-1.12255	-0.166781	0.301557	0.511581	1	250	171.687	201.465	373.199	273	177.54	192.189	356.978	365	225.348	240.52	459.339	413	239.24	244.343	398.542	391	257.129	261.489	396.344	310	173.721	175.292	274.675
Synpcc7942_0842	CP000100	complement(837065..838405)	NADPH-glutathione reductase	50.0809	-1.09744	-0.134148	0.431365	0.639293	1	53	36.3976	42.7106	79.1182	73	47.474	51.3913	95.4555	67	41.3652	44.1502	84.317	79	45.7626	46.7388	76.2343	89	58.5281	59.5205	90.2163	82	45.9521	46.3677	72.656
Synpcc7942_0843	CP000100	complement(838504..838935)	conserved hypothetical protein	173.896	1.25713	0.33013	0.0591716	0.170595	1	55	117.248	137.584	82.1038	50	100.936	109.265	65.3805	52	99.6573	106.367	65.4401	82	147.449	150.595	79.1293	93	189.847	193.066	94.271	106	184.392	186.06	93.9212
Synpcc7942_0844	CP000100	complement(839099..839809)	Phosphoesterase PHP-like	358.506	1.5635	0.644781	0.00049868	0.00421641	1	115	148.955	174.79	171.672	151	185.212	200.495	197.449	166	193.298	206.312	208.905	373	407.523	416.216	359.942	294	364.654	370.837	298.018	287	303.342	306.085	254.296
Synpcc7942_0845	CP000100	839873..840079	conserved hypothetical protein	10.5147	4.43444	2.14875	0.11827	0.279038	1	0	0	0	0	1	4.213	4.56063	1.30761	0	0	0	0	5	18.7634	19.1637	4.82496	3	12.7807	12.9974	3.041	0	0	0	0
Synpcc7942_0846	CP000100	complement(840263..841081)	conserved hypothetical protein	117.555	-1.37599	-0.460466	0.00206538	0.0137089	1	103	115.819	135.907	153.758	118	125.649	136.017	154.298	110	111.198	118.685	138.431	120	113.818	116.246	115.799	110	118.444	120.452	111.503	112	102.767	103.697	99.2375
Synpcc7942_0847	CP000100	complement(841120..842232)	twitching motility protein	274.617	-2.23075	-1.15753	1.0773e-09	4.24169e-08	2.84193e-06	374	309.458	363.132	558.306	347	271.892	294.327	453.741	326	242.5	258.827	410.259	174	121.441	124.032	167.909	244	193.329	196.608	247.335	254	171.498	173.049	225.056
Synpcc7942_0848	CP000100	complement(842336..845347)	Excinuclease ABC subunit A	32.5269	-1.05295	-0.0744426	0.626028	0.791308	1	81	24.766	29.0615	120.917	100	28.9539	31.343	130.761	90	24.7387	26.4043	113.262	117	30.1748	30.8184	112.904	122	35.7197	36.3254	123.667	127	31.6861	31.9727	112.528
Synpcc7942_0849	CP000100	complement(845822..846433)	conserved hypothetical protein	368.801	-2.16604	-1.11506	8.05245e-13	6.81396e-11	2.12424e-09	246	370.177	434.382	367.228	304	433.196	468.94	397.513	224	303.03	323.432	281.896	195	247.512	252.792	188.173	148	213.262	216.878	150.023	166	203.834	205.678	147.084
Synpcc7942_0850	CP000100	complement(846479..846679)	conserved hypothetical protein	168.646	-6.05711	-2.59863	7.71605e-14	7.53887e-12	2.03549e-10	38	174.106	204.303	56.7263	48	208.261	225.445	62.7653	30	123.57	131.89	37.7539	7	27.053	27.63	6.75494	9	39.4866	40.1561	9.123	11	41.126	41.498	9.74654
Synpcc7942_0851	CP000100	847233..848258	phosphoribosylformylglycinamidine cyclo-ligase	74.4394	-1.39006	-0.475151	0.00298921	0.0182114	1	82	73.6024	86.3684	122.409	85	72.2493	78.2108	111.147	96	77.4664	82.6819	120.812	95	71.9265	73.4608	91.6742	82	70.4807	71.6757	83.1206	92	67.3845	67.994	81.5165
Synpcc7942_0853	CP000100	848870..850105	aminotransferase	33.2413	-1.22616	-0.294143	0.142688	0.315653	1	35	26.0781	30.6012	52.2479	59	41.629	45.0639	77.149	38	25.4539	27.1676	47.8216	49	30.7957	31.4526	47.2846	54	38.5282	39.1815	54.738	50	30.3998	30.6748	44.3024
Synpcc7942_0854	CP000100	850233..852629	conserved hypothetical protein	38.9489	-1.23263	-0.301744	0.116944	0.277177	1	90	34.578	40.5754	134.352	104	37.8379	40.9601	135.991	111	38.3393	40.9205	139.689	115	37.2686	38.0635	110.974	97	35.6868	36.2919	98.3256	140	43.8914	44.2884	124.047
Synpcc7942_0855	CP000100	853629..854882	response regulator receiver domain protein (CheY-like)	291.129	1.08877	0.122695	0.525318	0.720265	1	279	204.896	240.433	416.49	321	223.239	241.659	419.743	286	188.824	201.537	359.92	585	362.386	370.116	564.52	396	278.485	283.206	401.412	388	232.517	234.62	343.787
Synpcc7942_0856	CP000100	854933..855295	response regulator receiver domain protein (CheY-like)	893.313	1.29231	0.369955	0.0463925	0.140995	1	197	499.787	586.473	294.081	229	550.162	595.558	299.443	240	547.387	584.24	302.031	532	1138.46	1162.74	513.376	332	806.557	820.233	336.537	355	734.923	741.57	314.547
Synpcc7942_0857	CP000100	855315..855821	CheW protein	615.114	1.34229	0.424702	0.0180207	0.0706668	1	185	336.039	394.323	276.167	205	352.621	381.717	268.06	224	365.788	390.415	281.896	462	707.859	722.959	445.826	354	615.742	626.182	358.838	352	521.74	526.46	311.889
Synpcc7942_0858	CP000100	855893..860113	methyl-accepting chemotaxis sensory transducer with phytochrome sensor	461.72	-1.09765	-0.134422	0.46171	0.666616	1	1653	360.648	423.2	2467.59	1968	406.604	440.154	2573.38	2048	401.702	428.747	2577.33	2930	539.219	550.721	2827.43	2130	445.008	452.553	2159.11	2252	400.934	404.56	1995.38
Synpcc7942_0859	CP000100	860118..862976	CheA signal transduction histidine kinase	146.19	-1.31282	-0.392664	0.00759591	0.0373843	1	411	132.389	155.352	613.539	512	156.177	169.064	669.496	518	150.005	160.104	651.884	570	154.872	158.176	550.045	495	152.684	155.273	501.765	491	129.059	130.226	435.05
Synpcc7942_0860	CP000100	862987..863946	CheW protein	153.558	1.02484	0.0353959	0.826681	0.915911	1	125	119.913	140.711	186.6	135	122.638	132.757	176.527	117	100.903	107.696	147.24	199	161.025	164.46	192.033	189	173.618	176.562	191.583	161	126.03	127.17	142.654
Synpcc7942_0861	CP000100	complement(864180..865469)	conserved hypothetical protein	95.69	1.50142	0.586331	0.000155834	0.00154545	0.411091	75	53.5423	62.829	111.96	75	50.703	54.8867	98.0708	67	43.0006	45.8957	84.317	154	92.735	94.7132	148.609	136	92.9721	94.5485	137.859	174	101.363	102.28	154.173
Synpcc7942_0862	CP000100	865596..865973	conserved hypothetical protein	42.7166	1.68843	0.755682	0.0610649	0.174717	1	9	21.9269	25.73	13.4352	6	13.8427	14.9849	7.84566	10	21.9027	23.3773	12.5846	10	20.5504	20.9888	9.64992	18	41.9937	42.7057	18.246	33	65.6058	66.1992	29.2396
Synpcc7942_0863	CP000100	866027..867208	conserved hypothetical protein	201.35	-1.38658	-0.471532	0.00781506	0.0383913	1	248	193.224	226.737	370.213	291	214.703	232.419	380.515	280	196.124	209.328	352.37	317	208.331	212.775	305.902	236	176.075	179.061	239.225	287	182.467	184.117	254.296
Synpcc7942_0864	CP000100	867395..867913	conserved hypothetical protein	142.675	-1.14034	-0.189464	0.247526	0.455986	1	78	138.405	162.411	116.438	83	139.467	150.975	108.532	61	97.3088	103.86	76.7662	94	140.693	143.694	90.7092	89	151.226	153.79	90.2163	94	136.107	137.338	83.2886
Synpcc7942_0865	CP000100	867986..868477	conserved hypothetical protein	34.481	-1.20012	-0.263184	0.33652	0.546754	1	16	29.9489	35.1433	23.8847	16	28.3607	30.7008	20.9218	22	37.0209	39.5134	27.6862	23	36.3141	37.0887	22.1948	17	30.471	30.9877	17.2323	24	36.6578	36.9893	21.2652
Synpcc7942_0866	CP000100	868540..869121	conserved hypothetical protein	38.9807	-1.30349	-0.382376	0.144525	0.318596	1	32	50.6352	59.4176	47.7695	18	26.9719	29.1974	23.537	27	38.4088	40.9947	33.9785	25	33.368	34.0797	24.1248	33	50.0028	50.8507	33.451	26	33.5715	33.8751	23.0373
Synpcc7942_0867	CP000100	869169..869504	hypothetical protein	60.1797	1.24034	0.310733	0.330623	0.54173	1	9	24.6677	28.9462	13.4352	11	28.5506	30.9064	14.3837	23	56.6732	60.4888	28.9446	32	73.9816	75.5597	30.8797	21	55.1167	56.0513	21.287	23	51.4409	51.9062	20.3791
Synpcc7942_0868	CP000100	869505..871253	conserved hypothetical protein	21.0023	-1.20376	-0.267548	0.197167	0.391429	1	32	16.8495	19.7719	47.7695	39	19.4463	21.0509	50.9968	45	21.3016	22.7357	56.6308	39	17.3216	17.6911	37.6347	48	24.2022	24.6126	48.656	50	21.4833	21.6776	44.3024
Synpcc7942_0869	CP000100	871262..871852	conserved hypothetical protein	15.3933	-1.0478	-0.0673691	0.863125	0.938915	1	5	7.79127	9.14262	7.46398	10	14.7562	15.9738	13.0761	10	14.0088	14.952	12.5846	7	9.20075	9.39701	6.75494	12	17.9059	18.2096	12.164	15	19.0732	19.2457	13.2907
Synpcc7942_0870	CP000100	complement(871886..872113)	conserved hypothetical protein	35.6897	-1.97831	-0.984266	0.0435051	0.134861	1	8	32.3133	37.9178	11.9424	11	42.0746	45.5463	14.3837	9	32.6811	34.8814	11.3262	2	6.81409	6.95944	1.92998	9	34.8106	35.4008	9.123	9	29.6638	29.9322	7.97444
Synpcc7942_0871	CP000100	complement(872106..872330)	conserved hypothetical protein	32.4411	1.05016	0.0706052	0.879389	0.947255	1	9	36.8371	43.2263	13.4352	4	15.5038	16.7831	5.23044	5	18.3983	19.6369	6.29231	12	41.4297	42.3134	11.5799	10	39.1941	39.8587	10.1367	5	16.6996	16.8507	4.43024
Synpcc7942_0872	CP000100	872362..872940	conserved hypothetical protein	8.32524	1.04799	0.0676315	0.900398	0.955864	1	2	3.1811	3.73284	2.98559	4	6.02481	6.52194	5.23044	6	8.5795	9.15713	7.55078	6	8.04981	8.22152	5.78995	6	9.13852	9.29348	6.082	6	7.7874	7.85784	5.31629
Synpcc7942_0873	CP000100	complement(873108..874196)	conserved hypothetical protein	9.79778	-1.97872	-0.984567	0.0276325	0.098506	1	18	15.222	17.8621	26.8703	12	9.60982	10.4028	15.6913	6	4.56155	4.86866	7.55078	9	6.41989	6.55683	8.68492	9	7.28816	7.41174	9.123	8	5.52054	5.57048	7.08839
Synpcc7942_0874	CP000100	complement(874390..877449)	DEAD/DEAH box helicase-like	26.0911	-1.10757	-0.147401	0.382448	0.586227	1	65	19.5622	22.9552	97.0318	91	25.9347	28.0747	118.993	79	21.3745	22.8135	99.4185	105	26.6551	27.2237	101.324	76	21.9026	22.274	77.0386	121	29.7156	29.9843	107.212
Synpcc7942_0875	CP000100	complement(877453..877887)	conserved hypothetical protein	99.71	1.06544	0.09145	0.697238	0.836432	1	23	48.6928	57.1382	34.3343	28	56.1346	60.7665	36.6131	57	108.486	115.79	71.7324	49	87.5023	89.3689	47.2846	49	99.3368	101.021	49.6697	65	112.291	113.306	57.5932
Synpcc7942_0876	CP000100	877976..880675	alanyl-tRNA synthetase	111.368	-1.24378	-0.314726	0.0342641	0.114819	1	301	102.666	120.473	449.332	329	106.266	115.034	430.204	359	110.083	117.494	451.788	412	118.535	121.063	397.577	320	104.518	106.29	324.373	399	111.053	112.057	353.534
Synpcc7942_0877	CP000100	880867..883485	Elongator protein 3/MiaB/NifB	54.059	-1.45444	-0.540461	7.41921e-05	0.000815495	0.195719	142	49.932	58.5924	211.977	170	56.6077	61.2786	222.294	176	55.6374	59.3832	221.489	184	54.5752	55.7393	177.558	127	42.7633	43.4884	128.736	166	47.6313	48.0621	147.084
Synpcc7942_0878	CP000100	883835..886261	ribonuclease, Rne/Rng family	152.667	1.14121	0.190565	0.203107	0.399673	1	236	89.5505	105.083	352.3	287	103.127	111.637	375.284	330	112.573	120.152	415.293	358	114.585	117.029	345.467	502	182.405	185.498	508.861	520	161.01	162.467	460.745
Synpcc7942_0879	CP000100	886245..886892	RNase HII	52.5892	-1.04521	-0.0637925	0.787787	0.890013	1	35	49.7415	58.3689	52.2479	24	32.2997	34.9648	31.3826	35	44.718	47.7287	44.0462	43	51.5473	52.6469	41.4946	38	51.7145	52.5913	38.5193	47	54.5058	54.9988	41.6443
Synpcc7942_0880	CP000100	complement(886915..887472)	conserved hypothetical protein	113.162	-1.08195	-0.113628	0.585937	0.768186	1	55	90.7725	106.516	82.1038	51	79.7073	86.2842	66.6881	75	111.28	118.772	94.3847	78	108.586	110.902	75.2693	66	104.307	106.076	66.902	94	126.594	127.739	83.2886
Synpcc7942_0881	CP000100	887552..888427	prephenate dehydratase	29.9026	-1.43703	-0.523087	0.0275031	0.0983106	1	30	31.5386	37.0088	44.7839	29	28.8706	31.2528	37.9207	31	29.2986	31.2712	39.0123	30	26.603	27.1704	28.9497	33	33.221	33.7843	33.451	26	22.3043	22.5061	23.0373
Synpcc7942_0882	CP000100	complement(888440..889096)	Peptidase S16, lon-like	40.5826	1.14124	0.190603	0.492404	0.695012	1	16	22.4275	26.3174	23.8847	15	19.9108	21.5537	19.6142	30	37.8047	40.3499	37.7539	20	23.6471	24.1515	19.2998	39	52.3483	53.2359	39.533	40	45.7525	46.1663	35.442
Synpcc7942_0883	CP000100	complement(889306..889623)	SSU ribosomal protein S10P	853.008	-1.33693	-0.418927	0.0236522	0.0877561	1	293	848.528	995.701	437.389	281	770.622	834.208	367.438	361	939.874	1003.15	454.305	319	779.249	795.871	307.832	304	843.043	857.338	308.155	373	881.458	889.431	330.496
Synpcc7942_0884	CP000100	complement(889697..890926)	translation elongation factor 1A (EF-1A/EF-Tu)	2267.99	-1.20213	-0.265598	0.0523796	0.156133	1	2493	1866.56	2190.31	3721.54	2889	2048.35	2217.37	3777.69	3486	2346.45	2504.43	4387	3373	2130.22	2175.66	3254.92	3169	2272.06	2310.59	3212.31	3931	2401.69	2423.42	3483.06
Synpcc7942_0885	CP000100	complement(890953..893037)	translation elongation factor 2 (EF-2/EF-G)	1179.35	-1.20529	-0.269384	0.0540773	0.159037	1	2139	944.78	1108.65	3193.09	2671	1117.2	1209.38	3492.63	3053	1212.3	1293.92	3842.09	3283	1223.14	1249.24	3168.07	2667	1128.03	1147.16	2703.45	3293	1186.88	1197.61	2917.76
Synpcc7942_0886	CP000100	complement(893112..893582)	SSU ribosomal protein S7P	532.71	-1.02606	-0.0371186	0.843694	0.928134	1	200	391.052	458.878	298.559	213	394.385	426.927	278.521	263	462.3	493.425	330.976	298	491.483	501.966	287.568	332	621.614	632.154	336.537	304	485.034	489.421	269.359
Synpcc7942_0887	CP000100	complement(893750..894124)	SSU ribosomal protein S12P	1167.08	1.05469	0.076816	0.594797	0.772796	1	308	756.389	887.58	459.781	368	855.812	926.428	481.201	418	922.857	984.989	526.037	548	1135.17	1159.39	528.815	517	1215.8	1236.42	524.066	574	1150.27	1160.68	508.592
Synpcc7942_0888	CP000100	complement(894280..894639)	mannose-1-phosphate guanylyltransferase-like	30.1848	-1.07686	-0.106836	0.764088	0.875078	1	10	25.5813	30.0183	14.928	9	21.8023	23.6013	11.7685	12	27.5974	29.4554	15.1016	14	30.2091	30.8535	13.5099	11	26.946	27.4029	11.1503	16	33.3993	33.7014	14.1768
Synpcc7942_0889	CP000100	complement(894636..896453)	conserved hypothetical protein	87.2595	-1.0754	-0.104868	0.553125	0.742581	1	142	71.9317	84.4078	211.977	153	73.3938	79.4498	200.064	156	71.0428	75.8258	196.32	247	105.54	107.791	238.353	167	81.0076	82.3812	169.282	182	75.2311	75.9115	161.261
Synpcc7942_0890	CP000100	896748..901358	glutamate synthase (ferredoxin)	838.081	-1.37576	-0.460227	0.000789404	0.00623488	1	3675	733.986	861.292	5486.03	4478	846.937	916.82	5855.48	5198	933.32	996.157	6541.49	4782	805.614	822.799	4614.59	4088	781.842	795.099	4143.87	4877	794.836	802.025	4321.26
Synpcc7942_0891	CP000100	901736..902035	conserved hypothetical protein	493.366	-1.00229	-0.00329636	0.984936	0.992788	1	137	420.557	493.5	204.513	121	351.743	380.767	158.221	128	353.247	377.029	161.083	151	390.993	399.333	145.714	212	623.186	633.753	214.897	186	465.92	470.134	164.805
Synpcc7942_0892	CP000100	complement(902109..903119)	FO synthase subunit 1	12.9537	1.01126	0.0161531	0.963834	0.984835	1	14	12.7527	14.9646	20.8991	6	5.17562	5.60267	7.84566	14	11.4648	12.2367	17.6185	15	11.5253	11.7712	14.4749	16	13.9564	14.193	16.2187	18	13.3795	13.5006	15.9489
Synpcc7942_0893	CP000100	903201..904283	photosystem q(b) protein	1170.97	-2.22801	-1.15576	7.86712e-11	4.15069e-09	2.07535e-07	1070	909.874	1067.69	1597.29	1500	1207.88	1307.55	1961.42	1825	1395.16	1489.09	2296.69	1008	723.011	738.434	972.712	847	689.697	701.392	858.575	920	638.38	644.154	815.165
Synpcc7942_0894	CP000100	complement(904845..905417)	shikimate kinase	47.2491	1.32447	0.405415	0.14672	0.32227	1	19	30.5369	35.8333	28.3631	22	33.4834	36.2463	28.7674	13	18.7836	20.0482	16.36	26	35.2478	35.9996	25.0898	30	46.1711	46.954	30.41	46	60.3286	60.8742	40.7583
Synpcc7942_0895	CP000100	complement(905485..906657)	conserved hypothetical protein	13.6167	-1.02056	-0.0293645	0.923084	0.970158	1	12	9.42126	11.0553	17.9136	16	11.8955	12.8771	20.9218	15	10.5872	11.3	18.8769	19	12.5825	12.8509	18.3348	18	13.5325	13.762	18.246	23	14.735	14.8683	20.3791
Synpcc7942_0896	CP000100	906832..907638	septum site-determining protein MinD	77.5648	-1.13252	-0.179542	0.299427	0.510263	1	67	76.4587	89.7201	100.017	57	61.5975	66.6801	74.5338	63	64.6333	68.9848	79.2831	71	68.3436	69.8014	68.5144	72	78.6796	80.0137	72.984	92	85.6711	86.4459	81.5165
Synpcc7942_0897	CP000100	907653..907928	cell division topological specificity factor MinE	39.0677	-1.07043	-0.098191	0.809717	0.905099	1	11	36.7037	43.0697	16.4208	11	34.7573	37.6252	14.3837	8	23.9977	25.6134	10.0677	8	22.5161	22.9964	7.71993	16	51.1228	51.9896	16.2187	16	43.5643	43.9583	14.1768
Synpcc7942_0898	CP000100	907925..908317	ferredoxin like protein	22.006	1.31364	0.39357	0.37198	0.578168	1	5	11.7166	13.7488	7.46398	8	17.7525	19.2173	10.4609	4	8.42669	8.99402	5.03385	8	15.8129	16.1502	7.71993	13	29.1712	29.6658	13.1777	11	21.0339	21.2242	9.74654
Synpcc7942_0899	CP000100	complement(908498..909295)	conserved hypothetical protein	22.4934	-1.08837	-0.122164	0.666228	0.818533	1	13	15.0026	17.6047	19.4064	17	18.5784	20.1113	22.2294	22	22.8249	24.3616	27.6862	21	20.4423	20.8783	20.2648	17	18.7867	19.1052	17.2323	30	28.2513	28.5068	26.5815
Synpcc7942_0900	CP000100	complement(909440..909643)	conserved hypothetical protein	766.072	-1.27807	-0.353971	0.0849488	0.219701	1	147	663.61	778.709	219.441	251	1073.01	1161.55	328.21	133	539.773	576.113	167.376	264	1005.28	1026.72	254.758	144	622.495	633.05	145.968	182	670.442	676.506	161.261
Synpcc7942_0901	CP000100	909780..910676	Haloalkane dehalogenase	29.2466	-1.8789	-0.909892	0.00030444	0.00277893	0.803112	27	27.7202	32.5282	40.3055	38	36.9448	39.9932	49.6892	25	23.0748	24.6283	31.4616	25	21.6501	22.1119	24.1248	16	15.7301	15.9968	16.2187	27	22.6199	22.8245	23.9233
Synpcc7942_0902	CP000100	complement(910735..911694)	conserved hypothetical protein	21.4779	1.07319	0.101906	0.749753	0.865238	1	22	21.1046	24.7651	32.8415	15	13.6264	14.7508	19.6142	14	12.0739	12.8867	17.6185	25	20.2293	20.6608	24.1248	20	18.3722	18.6838	20.2733	33	25.8323	26.0659	29.2396
Synpcc7942_0903	CP000100	complement(911756..914341)	aconitase	198.32	-1.35068	-0.433687	0.00457869	0.0254286	1	525	186.963	219.391	783.718	588	198.295	214.656	768.875	655	209.702	223.82	824.293	739	221.988	226.723	713.129	554	188.923	192.126	561.571	561	163.025	164.5	497.073
Synpcc7942_0904	CP000100	914613..915158	conserved hypothetical protein	461.098	1.19255	0.254046	0.154231	0.330934	1	155	261.436	306.78	231.383	194	309.864	335.432	253.676	208	315.399	336.633	261.76	334	475.189	485.326	322.307	287	463.546	471.406	290.922	323	444.559	448.58	286.194
Synpcc7942_0905	CP000100	915588..916130	hypothetical protein	36753.1	-1.476	-0.561693	0.000894853	0.00696349	1	21775	36930.4	43335.8	32505.6	24469	39298.7	42541.4	31995.9	22319	34030.2	36321.3	28087.6	28007	40066.3	40921	27026.5	16597	26954.6	27411.7	16823.8	21661	29977.7	30248.9	19192.7
Synpcc7942_0906	CP000100	916262..916747	hypothetical protein	608.23	-1.21147	-0.276757	0.151678	0.327512	1	311	589.318	691.532	464.26	308	552.683	598.287	402.744	327	557.059	594.563	411.517	474	757.626	773.787	457.406	306	555.25	564.665	310.182	331	511.813	516.443	293.282
Synpcc7942_0907	CP000100	916954..917166	conserved hypothetical protein	59.4614	1.06329	0.0885417	0.79854	0.896786	1	12	51.8833	60.8821	17.9136	8	32.7546	35.4573	10.4609	11	42.7565	45.6352	13.8431	13	47.4107	48.422	12.5449	18	74.524	75.7877	18.246	16	56.4495	56.9601	14.1768
Synpcc7942_0908	CP000100	917280..917987	conserved hypothetical protein	80.6128	-1.16653	-0.222225	0.242346	0.451068	1	50	65.0373	76.3177	74.6398	61	75.1378	81.3377	79.7642	63	73.671	78.631	79.2831	48	52.6648	53.7882	46.3196	82	102.137	103.869	83.1206	82	87.0363	87.8235	72.656
Synpcc7942_0909	CP000100	918135..918491	HesB/YadR/YfhF	446.471	1.0894	0.123533	0.41064	0.616194	1	118	304.396	357.192	176.15	142	346.882	375.505	185.681	125	289.889	309.406	157.308	228	496.112	506.694	220.018	188	464.401	472.275	190.569	180	378.9	382.327	159.489
Synpcc7942_0910	CP000100	918560..918988	conserved hypothetical protein	319.812	1.12812	0.173915	0.279686	0.488618	1	79	169.588	199.002	117.931	119	241.909	261.869	155.606	123	237.376	253.358	154.791	147	266.178	271.856	141.854	160	328.902	334.479	162.187	208	364.356	367.652	184.298
Synpcc7942_0911	CP000100	918998..919249	conserved hypothetical protein	30.9846	-1.27951	-0.355587	0.377511	0.582391	1	6	21.9269	25.73	8.95678	6	20.7641	22.4774	7.84566	15	49.2811	52.599	18.8769	9	27.7431	28.3349	8.68492	5	17.4974	17.7941	5.06833	16	47.7133	48.1448	14.1768
Synpcc7942_0912	CP000100	919325..921283	DNA polymerase III, tau subunit	21.6996	-1.26062	-0.334139	0.0855863	0.221133	1	39	18.3339	21.5139	58.2191	51	22.7038	24.5771	66.6881	51	21.5539	23.005	64.1816	55	21.8093	22.2745	53.0745	51	22.9583	23.3475	51.697	53	20.3311	20.515	46.9606
Synpcc7942_0913	CP000100	complement(921286..921780)	N-acetyltransferase-like	4.15004	-1.93902	-0.955328	0.246893	0.455777	1	3	5.58138	6.54944	4.47839	2	3.5236	3.81435	2.61522	2	3.34514	3.57035	2.51693	2	3.13861	3.20556	1.92998	0	0	0	0	3	4.55445	4.59564	2.65815
Synpcc7942_0914	CP000100	complement(921780..922391)	tRNA-(MS(2)IO(6)A)-hydroxylase-like	8.04595	-1.10487	-0.143877	0.7915	0.892679	1	3	4.51435	5.29734	4.47839	7	9.9749	10.798	9.15327	4	5.41126	5.77557	5.03385	8	10.1543	10.3709	7.71993	8	11.5277	11.7231	8.10933	2	2.45583	2.47804	1.7721
Synpcc7942_0915	CP000100	complement(922388..922837)	3-dehydroquinate dehydratase	56.3305	1.05728	0.0803528	0.787089	0.889606	1	27	55.2557	64.8395	40.3055	15	29.0697	31.4683	19.6142	20	36.7965	39.2739	25.1693	23	39.7034	40.5504	22.1948	37	72.5091	73.7386	37.5057	34	56.7788	57.2924	30.1257
Synpcc7942_0916	CP000100	complement(922848..922976)	conserved hypothetical protein	663.994	1.10303	0.141474	0.386365	0.589492	1	53	378.366	443.991	79.1182	69	466.467	504.957	90.2251	82	526.276	561.708	103.194	90	541.958	553.519	86.8492	109	745.144	757.779	110.49	121	704.881	711.256	107.212
Synpcc7942_0917	CP000100	complement(923527..923793)	conserved hypothetical protein	639.89	-1.32308	-0.4039	0.00182973	0.0125047	1	162	558.765	655.68	241.833	204	666.317	721.297	266.752	224	694.586	741.35	281.896	231	672.068	686.404	222.913	183	604.426	614.675	185.501	219	616.386	621.961	194.045
Synpcc7942_0918	CP000100	924079..926028	long-chain-fatty-acid CoA ligase	197.442	-1.94769	-0.961763	2.97992e-11	1.67256e-09	7.86102e-08	391	184.658	216.686	583.683	472	211.091	228.509	617.192	463	196.578	209.813	582.668	264	105.168	107.411	254.758	336	151.953	154.529	340.592	368	141.819	143.101	326.066
Synpcc7942_0919	CP000100	926077..926523	conserved hypothetical protein	87.9007	-2.33499	-1.22341	3.42201e-07	6.99788e-06	0.000902727	40	82.4097	96.7032	59.7119	54	105.353	114.046	70.6109	41	75.9392	81.0518	51.597	30	52.1347	53.2467	28.9497	28	55.24	56.1767	28.3827	24	40.3481	40.7131	21.2652
Synpcc7942_0920	CP000100	complement(926720..926974)	photosystem I reaction center	1883.48	-2.33337	-1.22242	7.10543e-15	7.81005e-13	1.87441e-11	525	1896.03	2224.88	783.718	644	2202.46	2384.19	842.101	478	1551.95	1656.43	601.545	323	983.955	1004.94	311.692	315	1089.37	1107.84	319.305	370	1090.39	1100.25	327.838
Synpcc7942_0921	CP000100	complement(927092..927394)	conserved hypothetical protein	25.098	-1.75192	-0.808933	0.0609661	0.174624	1	11	33.433	39.2318	16.4208	6	17.2691	18.6941	7.84566	9	24.5917	26.2474	11.3262	5	12.8186	13.092	4.82496	6	17.4627	17.7588	6.082	10	24.8015	25.0258	8.86049
Synpcc7942_0922	CP000100	complement(927391..928293)	Glutamate--tRNA ligase	8.41027	-1.31288	-0.392731	0.375519	0.581008	1	4	4.07942	4.78697	5.97119	8	7.72617	8.36368	10.4609	14	12.836	13.7002	17.6185	7	6.02176	6.15021	6.75494	12	11.7192	11.9179	12.164	9	7.48988	7.55762	7.97444
Synpcc7942_0923	CP000100	complement(928293..929168)	methylthioadenosine phosphorylase	50.1322	-1.05181	-0.0728707	0.723038	0.853029	1	35	36.7951	43.177	52.2479	45	44.7992	48.4957	58.8425	42	39.6949	42.3674	52.8554	59	52.3192	53.4352	56.9345	48	48.3215	49.1409	48.656	58	49.7558	50.2058	51.3908
Synpcc7942_0924	CP000100	complement(929220..931214)	multi-sensor signal transduction histidine kinase	95.262	-1.05512	-0.0774091	0.550902	0.74147	1	143	66.0114	77.4607	213.47	179	78.2478	84.7043	234.062	206	85.4897	91.2454	259.243	231	89.946	91.8647	222.913	230	101.669	103.393	233.143	250	94.171	95.0227	221.512
Synpcc7942_0925	CP000100	complement(931278..932579)	phosphoribosylamine--glycine ligase	67.6713	-1.1229	-0.167234	0.374099	0.580172	1	80	56.5854	66.3999	119.424	100	66.9809	72.5077	130.761	82	52.1426	55.6531	103.194	112	66.8221	68.2474	108.079	92	62.3132	63.3698	93.2573	128	73.8786	74.5469	113.414
Synpcc7942_0926	CP000100	932734..933993	conserved hypothetical protein	72.5566	-1.23144	-0.300348	0.105595	0.26024	1	83	60.6643	71.1862	123.902	114	78.9035	85.4141	149.068	100	65.7081	70.132	125.846	106	65.3504	66.7444	102.289	106	74.1889	75.4468	107.449	131	78.1305	78.8372	116.072
Synpcc7942_0927	CP000100	934021..934746	phosphoribosylaminoimidazole-succinocarboxamide synthase	55.8911	-1.38828	-0.473303	0.0354503	0.116897	1	36	45.6659	53.5863	53.7407	56	67.2687	72.8193	73.2262	48	54.7387	58.424	60.4062	44	47.0792	48.0834	42.4596	55	66.8082	67.941	55.7516	44	45.5445	45.9564	38.9862
Synpcc7942_0928	CP000100	934864..937029	outer envelope membrane protein	319.993	-1.99995	-0.999964	2.45361e-08	7.27262e-07	6.47263e-05	744	316.33	371.196	1110.64	823	331.362	358.704	1076.16	817	312.286	333.311	1028.16	480	172.145	175.818	463.196	583	237.363	241.388	590.967	635	220.31	222.303	562.641
Synpcc7942_0929	CP000100	937039..937893	UDP-3-O-[3-hydroxymyristoyl] N-acetylglucosamine deacetylase	204.672	-1.6201	-0.69608	6.96465e-05	0.000771964	0.183728	172	185.263	217.396	256.761	202	206.038	223.039	264.137	230	222.716	237.71	289.446	167	151.727	154.964	161.154	160	165.028	167.826	162.187	203	178.423	180.036	179.868
Synpcc7942_0930	CP000100	937912..938379	3-hydroxyacyl-[acyl-carrier-protein] dehydratase	92.522	1.04764	0.067146	0.743476	0.861791	1	34	66.905	78.5093	50.7551	34	63.3571	68.5849	44.4587	40	70.7626	75.5267	50.3385	43	71.3732	72.8957	41.4946	60	113.06	114.977	60.82	58	93.1327	93.975	51.3908
Synpcc7942_0931	CP000100	938386..939192	acyl-[acyl-carrier-protein]--UDP-N- acetylglucosamine O-acyltransferase	40.0682	-1.34725	-0.43002	0.0685893	0.190223	1	27	30.8117	36.1558	40.3055	40	43.2263	46.7931	52.3044	45	46.1667	49.2749	56.6308	42	40.4286	41.291	40.5296	36	39.3398	40.0069	36.492	40	37.2483	37.5852	35.442
Synpcc7942_0932	CP000100	939193..940392	lipid-A-disaccharide synthase	18.1984	1.01029	0.0147764	0.95595	0.984016	1	19	14.5814	17.1104	28.3631	17	12.3546	13.374	22.2294	21	14.4886	15.4641	26.4277	25	16.1835	16.5287	24.1248	25	18.3722	18.6838	25.3417	32	20.0396	20.2208	28.3536
Synpcc7942_0933	CP000100	complement(940410..940925)	conserved hypothetical protein	9.34414	-1.26378	-0.33774	0.506981	0.706879	1	3	5.35423	6.2829	4.47839	7	11.8307	12.8069	9.15327	6	9.627	10.2751	7.55078	1	1.50544	1.53755	0.964992	7	11.9633	12.1662	7.09566	10	14.5636	14.6954	8.86049
Synpcc7942_0934	CP000100	940995..942056	conserved hypothetical protein	19.4174	1.11171	0.152777	0.610804	0.781426	1	15	13.0075	15.2635	22.3919	14	11.4965	12.4451	18.3065	19	14.8122	15.8094	23.9108	28	20.4808	20.9176	27.0198	31	25.7419	26.1784	31.4237	17	12.0294	12.1382	15.0628
Synpcc7942_0935	CP000100	complement(942068..942838)	conserved hypothetical protein	19.6854	1.00053	0.000765266	0.99812	0.998859	1	9	10.7501	12.6147	13.4352	18	20.3601	22.0401	23.537	13	13.9598	14.8996	16.36	19	19.1431	19.5514	18.3348	17	19.4446	19.7743	17.2323	21	20.4684	20.6536	18.607
Synpcc7942_0936	CP000100	complement(942843..943388)	Rhodanese-like	16.4696	-1.08926	-0.123347	0.749786	0.865238	1	7	11.8068	13.8546	10.4496	7	11.1807	12.1032	9.15327	12	18.1961	19.4212	15.1016	10	14.2272	14.5307	9.64992	9	14.5363	14.7828	9.123	15	20.6452	20.8319	13.2907
Synpcc7942_0937	CP000100	complement(943435..944127)	conserved hypothetical protein	29.0788	-1.23842	-0.308504	0.343433	0.552425	1	21	27.9069	32.7472	31.3487	33	41.5282	44.9548	43.1511	12	14.3363	15.3015	15.1016	29	32.5071	33.2005	27.9848	20	25.4507	25.8823	20.2733	27	29.2786	29.5434	23.9233
Synpcc7942_0938	CP000100	944220..944540	transcriptional regulator, ArsR family	56.1684	1.6726	0.742097	0.031124	0.107891	1	6	17.2136	20.1992	8.95678	13	35.3183	38.2326	16.9989	9	23.2128	24.7756	11.3262	19	45.9792	46.96	18.3348	25	68.6813	69.8458	25.3417	23	53.8447	54.3317	20.3791
Synpcc7942_0939	CP000100	944618..945244	adenylylsulfate kinase	123.196	1.07506	0.104423	0.533845	0.727795	1	56	82.252	96.5181	83.5966	70	97.3627	105.396	91.5327	63	83.1884	88.7891	79.2831	101	125.131	127.801	97.4642	92	129.397	131.591	93.2573	96	115.06	116.1	85.0607
Synpcc7942_0940	CP000100	complement(945289..945639)	transcriptional regulator, XRE family	444.563	1.06424	0.089819	0.513583	0.712094	1	122	320.095	375.613	182.121	118	293.182	317.373	154.298	147	346.737	370.081	184.994	195	431.559	440.765	188.173	175	439.678	447.133	177.392	216	462.452	466.635	191.387
Synpcc7942_0941	CP000100	complement(946064..947773)	ATPase	140.917	1.31514	0.395217	0.0328429	0.111076	1	162	87.2458	102.378	241.833	174	88.7391	96.0613	227.524	147	71.1723	75.964	184.994	304	138.099	141.045	293.357	252	129.959	132.163	255.444	352	154.691	156.091	311.889
Synpcc7942_0942	CP000100	complement(947957..949849)	FtsH peptidase homologue, chloroplast. Metallo peptidase. MEROPS family M41	798.408	-1.84447	-0.883208	1.59256e-07	3.56032e-06	0.000420118	1440	700.548	822.054	2149.63	1758	809.898	876.725	2298.78	2023	884.779	944.347	2545.87	1290	529.361	540.653	1244.84	1261	587.446	597.407	1278.23	1462	580.386	585.635	1295.4
Synpcc7942_0943	CP000100	950237..951505	acetylornithine aminotransferase	345.931	-1.68658	-0.754099	4.32516e-08	1.18852e-06	0.000114098	429	311.33	365.329	640.41	534	366.979	397.26	698.264	551	359.484	383.686	693.413	463	283.421	289.467	446.791	350	243.226	247.35	354.783	463	274.182	276.662	410.241
Synpcc7942_0944	CP000100	951502..952740	FolC bifunctional protein	18.1274	-1.11771	-0.160545	0.513582	0.712094	1	19	14.1224	16.5718	28.3631	20	14.0773	15.2389	26.1522	27	18.0419	19.2566	33.9785	29	18.1819	18.5697	27.9848	27	19.2175	19.5433	27.369	28	16.9827	17.1363	24.8094
Synpcc7942_0945	CP000100	complement(952793..953767)	conserved hypothetical protein	10.0042	1.05134	0.0722308	0.853365	0.934098	1	9	8.50088	9.9753	13.4352	8	7.15562	7.74605	10.4609	7	5.94406	6.34424	8.80924	10	7.96725	8.1372	9.64992	15	13.5672	13.7972	15.205	11	8.47828	8.55497	9.74654
Synpcc7942_0946	CP000100	954141..955628	UDP-galactopyranose mutase	80.0688	-1.26702	-0.341439	0.0558188	0.162707	1	130	80.4574	94.4123	194.064	134	78.5351	85.0153	175.22	135	75.1139	80.171	169.892	166	86.6599	88.5084	160.189	127	75.2669	76.5432	128.736	155	78.2796	78.9876	137.338
Synpcc7942_0947	CP000100	complement(955647..956714)	ATPase	27.9064	-1.46361	-0.549526	0.0180006	0.0706668	1	25	21.5573	25.2963	37.3199	41	33.4792	36.2416	53.612	37	28.6827	30.6138	46.5631	35	25.4571	26.0002	33.7747	27	22.2944	22.6724	27.369	38	26.7382	26.98	33.6699
Synpcc7942_0948	CP000100	complement(956719..957546)	permease protein of sugar ABC transporter	21.1126	1.05292	0.074391	0.802312	0.900255	1	14	15.5712	18.272	20.8991	18	18.9585	20.5228	23.537	12	11.9989	12.8067	15.1016	30	28.1452	28.7455	28.9497	16	17.0409	17.3299	16.2187	20	18.1518	18.316	17.721
Synpcc7942_0949	CP000100	complement(957546..958424)	permease protein of sugar ABC transporter	30.0617	1.09699	0.133552	0.603474	0.777352	1	17	17.8109	20.9001	25.3775	27	26.7878	28.9981	35.3055	20	18.8378	20.1061	25.1693	29	25.6284	26.1751	27.9848	26	26.0848	26.5271	26.3553	45	38.4719	38.8199	39.8722
Synpcc7942_0950	CP000100	complement(958421..959737)	putative multiple sugar transport system substrate-binding protein	46.9443	1.17635	0.234315	0.270038	0.479833	1	42	29.369	34.4629	62.6974	56	37.0821	40.1419	73.2262	40	25.1457	26.8387	50.3385	78	46.0068	46.9881	75.2693	76	50.8899	51.7527	77.0386	77	43.9364	44.3338	68.2258
Synpcc7942_0951	CP000100	959837..960685	nicotinate-nucleotide pyrophosphorylase (carboxylating)	93.8088	-1.11644	-0.158904	0.395436	0.599174	1	67	72.6763	85.2816	100.017	78	80.1215	86.7325	101.994	89	86.7904	92.6337	112.003	117	107.051	109.335	112.904	98	101.794	103.52	99.3393	82	72.5815	73.238	72.656
Synpcc7942_0952	CP000100	complement(960829..961620)	conserved hypothetical protein	64.5566	-1.54885	-0.631197	0.00348899	0.020683	1	61	70.9301	83.2325	91.0606	64	70.472	76.2869	83.687	50	52.2678	55.7868	62.9231	56	54.9257	56.0973	54.0395	53	59.0139	60.0145	53.7243	52	49.3399	49.7861	46.0745
Synpcc7942_0953	CP000100	complement(961744..962208)	conserved hypothetical protein	7.91293	-1.21997	-0.28684	0.618893	0.784923	1	6	11.8829	13.944	8.95678	3	5.6264	6.09065	3.92283	3	5.34143	5.70105	3.77539	5	8.35276	8.53093	4.82496	3	5.68947	5.78594	3.041	6	9.69657	9.78427	5.31629
Synpcc7942_0954	CP000100	complement(962266..963300)	glycine cleavage T-protein-like	33.4596	1.21722	0.283595	0.220552	0.423719	1	19	16.9059	19.8382	28.3631	31	26.1206	28.2759	40.5359	25	19.9981	21.3445	31.4616	44	33.0237	33.7281	42.4596	39	33.2298	33.7932	39.533	47	34.1254	34.434	41.6443
Synpcc7942_0955	CP000100	complement(963272..963790)	conserved hypothetical protein	110.008	-1.07716	-0.107237	0.600508	0.775871	1	48	85.1725	99.9452	71.6542	49	82.3362	89.13	64.0729	65	103.69	110.671	81.8001	58	86.8107	88.6625	55.9695	69	117.243	119.23	69.943	87	125.971	127.111	77.0863
Synpcc7942_0956	CP000100	963926..965068	conserved hypothetical protein	161.135	-1.26742	-0.341894	0.0444049	0.136527	1	211	170.005	199.492	314.98	204	155.649	168.492	266.752	198	143.42	153.075	249.176	249	169.226	172.835	240.283	224	172.824	175.755	227.061	215	141.355	142.634	190.501
Synpcc7942_0957	CP000100	965072..965719	cob(I)yrinic acid a,c-diamide adenosyltransferase	147.027	-1.00403	-0.00580919	0.976319	0.99205	1	75	106.589	125.076	111.96	78	104.974	113.636	101.994	100	127.766	136.368	125.846	143	171.425	175.082	137.994	101	137.452	139.782	102.38	114	132.206	133.401	101.01
Synpcc7942_0958	CP000100	complement(965726..966355)	phosphoribosylglycinamide formyltransferase	42.5105	1.49126	0.576528	0.0436539	0.134909	1	13	19.0033	22.2993	19.4064	20	27.6854	29.9699	26.1522	14	18.3983	19.6369	17.6185	25	30.8257	31.4832	24.1248	35	48.9926	49.8234	35.4783	40	47.7133	48.1448	35.442
Synpcc7942_0959	CP000100	complement(966530..967561)	GTP-binding protein	96.6027	-1.05971	-0.0836715	0.594977	0.772796	1	87	77.6364	91.102	129.873	84	70.9842	76.8413	109.839	107	85.8408	91.6201	134.655	134	100.864	103.016	129.309	118	100.834	102.543	119.613	121	88.1101	88.907	107.212
Synpcc7942_0960	CP000100	967595..968848	ATPase	18.2923	-1.2215	-0.288655	0.249179	0.457117	1	25	18.3598	21.5442	37.3199	27	18.7771	20.3264	35.3055	21	13.8647	14.7982	26.4277	20	12.3893	12.6535	19.2998	34	23.9103	24.3157	34.4647	31	18.5774	18.7454	27.4675
Synpcc7942_0961	CP000100	968937..969950	cell envelope-related function transcriptional attenuator common domain	28.3727	-1.31556	-0.39568	0.0777718	0.207654	1	32	29.0628	34.1036	47.7695	31	26.6616	28.8615	40.5359	36	29.3937	31.3726	45.3047	38	29.1111	29.7321	36.6697	31	26.9605	27.4176	31.4237	38	28.1621	28.4169	33.6699
Synpcc7942_0962	CP000100	complement(969968..971323)	sun protein	24.4363	1.20201	0.26545	0.257583	0.466766	1	24	16.2996	19.1267	35.8271	22	14.149	15.3165	28.7674	27	16.4852	17.5951	33.9785	41	23.4875	23.9885	39.5647	34	22.1117	22.4867	34.4647	50	27.7096	27.9602	44.3024
Synpcc7942_0963	CP000100	complement(971259..971639)	probable methyltransferase	77.7467	-1.1786	-0.237078	0.294883	0.506355	1	25	60.4284	70.9093	37.3199	25	57.2238	61.9456	32.6903	42	91.267	97.4116	52.8554	35	71.3602	72.8824	33.7747	35	81.0115	82.3851	35.4783	41	80.8684	81.5998	36.328
Synpcc7942_0964	CP000100	971856..972374	conserved hypothetical protein	124.145	-1.16913	-0.225438	0.257624	0.466766	1	58	102.917	120.767	86.5822	52	87.3772	94.5869	67.9957	89	141.975	151.534	112.003	86	128.719	131.465	82.9893	71	120.641	122.686	71.9703	85	123.075	124.189	75.3142
Synpcc7942_0965	CP000100	972388..973350	ammonium transporter protein Amt1-like	51.5796	-1.26123	-0.334831	0.0683512	0.189951	1	49	46.8593	54.9867	73.147	49	44.3743	48.0358	64.0729	67	57.6021	61.4802	84.317	61	49.2058	50.2554	58.8645	59	54.0293	54.9454	59.8063	66	51.5036	51.9694	58.4792
Synpcc7942_0966	CP000100	complement(973359..973946)	conserved hypothetical protein	83.5652	1.03468	0.0491792	0.822962	0.912941	1	37	57.9496	68.0006	55.2335	36	53.3933	57.799	47.074	52	73.2176	78.147	65.4401	57	75.3027	76.909	55.0045	59	88.4867	89.9871	59.8063	68	86.9063	87.6924	60.2513
Synpcc7942_0967	CP000100	974099..975061	hydroxymethylbilane synthase	242.389	-1.25126	-0.323383	0.053065	0.157114	1	250	239.078	280.545	373.199	259	234.55	253.903	338.671	261	224.39	239.497	328.459	348	280.715	286.703	335.817	260	238.095	242.132	263.553	267	208.355	210.24	236.575
Synpcc7942_0968	CP000100	975143..975358	hypothetical protein	66.9039	1.14731	0.19826	0.58246	0.765967	1	11	46.8991	55.0335	16.4208	11	44.4121	48.0766	14.3837	11	42.1627	45.0013	13.8431	22	79.1192	80.8069	21.2298	17	69.4063	70.5831	17.2323	15	52.1864	52.6584	13.2907
Synpcc7942_0969	CP000100	complement(975368..976195)	Carboxymethylenebutenolidase	30.0849	-1.05959	-0.0835012	0.736631	0.858285	1	19	21.1324	24.7977	28.3631	24	25.278	27.3638	31.3826	27	26.9975	28.8151	33.9785	38	35.6505	36.411	36.6697	24	25.5614	25.9948	24.328	32	29.0429	29.3056	28.3536
Synpcc7942_0970	CP000100	976311..977882	phytoene dehydrogenase-like	6.82391	-1.45885	-0.544832	0.153709	0.330469	1	10	5.85832	6.87441	14.928	14	7.76672	8.40757	18.3065	13	6.84668	7.30764	16.36	10	4.94152	5.04692	9.64992	19	10.6587	10.8394	19.2597	7	3.3463	3.37657	6.20234
Synpcc7942_0971	CP000100	complement(977903..979261)	conserved hypothetical protein	247.609	-1.28172	-0.358084	0.0289835	0.102354	1	334	226.336	265.592	498.594	405	259.895	281.34	529.582	403	245.513	262.043	507.16	518	296.09	302.405	499.866	374	242.692	246.807	379.111	369	204.045	205.891	326.952
Synpcc7942_0972	CP000100	979369..979761	YjgF-like protein	36.2434	-1.00249	-0.00358484	0.991069	0.994841	1	10	23.4333	27.4977	14.928	14	31.0669	33.6303	18.3065	14	29.4934	31.4791	17.6185	18	35.5789	36.3379	17.3698	13	29.1712	29.6658	13.1777	23	43.98	44.3778	20.3791
Synpcc7942_0973	CP000100	complement(979758..980930)	UDP-glucose 6-dehydrogenase	15.0822	-1.09973	-0.13715	0.631736	0.795289	1	18	14.1319	16.583	26.8703	20	14.8694	16.0963	26.1522	13	9.17561	9.79336	16.36	24	15.8937	16.2328	23.1598	22	16.5397	16.8202	22.3007	20	12.813	12.9289	17.721
Synpcc7942_0974	CP000100	complement(980967..981137)	UDP-glucose dehydrogenase	29.0468	1.63483	0.709144	0.253095	0.461412	1	3	16.1566	18.9589	4.47839	4	20.3998	22.0831	5.23044	1	4.84165	5.16762	1.25846	4	18.1709	18.5585	3.85997	4	20.6285	20.9783	4.05467	11	48.3411	48.7783	9.74654
Synpcc7942_0975	CP000100	complement(981254..982144)	methyltransferase	5.82833	-1.69492	-0.761216	0.13461	0.303652	1	3	3.10077	3.63858	4.47839	9	8.809	9.53586	11.7685	6	5.57523	5.95059	7.55078	4	3.48735	3.56174	3.85997	7	6.92825	7.04573	7.09566	4	3.37367	3.40418	3.5442
Synpcc7942_0976	CP000100	982168..984897	CBS	23.6857	1.10661	0.146143	0.513915	0.712094	1	44	14.8428	17.4172	65.683	45	14.3751	15.5613	58.8425	66	20.0157	21.3633	83.0585	90	25.609	26.1553	86.8492	64	20.6738	21.0244	64.8746	90	24.7742	24.9983	79.7444
Synpcc7942_0977	CP000100	complement(985009..986010)	phosphoribulokinase	978.208	-1.46014	-0.546102	0.000153034	0.00152918	0.403705	923	848.32	995.456	1377.85	1274	1108.83	1200.32	1665.9	1183	977.477	1043.29	1488.76	1113	862.86	881.266	1074.04	1006	885.388	900.401	1019.75	1165	873.732	881.634	1032.25
Synpcc7942_0978	CP000100	986415..987626	ferredoxin-NADP oxidoreductase	845.858	-1.30807	-0.387441	0.0253214	0.0917635	1	1108	841.905	987.928	1654.02	1224	880.726	953.397	1600.51	1193	814.943	869.81	1501.35	1335	855.641	873.892	1288.26	1169	850.58	865.003	1184.98	1332	825.889	833.359	1180.22
Synpcc7942_0979	CP000100	complement(988074..988577)	conserved hypothetical protein	65.744	-1.53163	-0.615068	0.00753289	0.0371435	1	42	76.744	90.0548	62.6974	44	76.135	82.4171	57.5348	27	44.353	47.3391	33.9785	28	43.1559	44.0765	27.0198	43	75.2387	76.5145	43.5877	34	50.6954	51.1539	30.1257
Synpcc7942_0980	CP000100	complement(988653..989276)	conserved hypothetical protein	22.7481	1.2795	0.355584	0.319115	0.530451	1	10	14.7585	17.3182	14.928	9	12.5782	13.6161	11.7685	10	13.268	14.1613	12.5846	11	13.6937	13.9858	10.6149	19	26.8517	27.307	19.2597	23	27.6989	27.9495	20.3791
Synpcc7942_0981	CP000100	complement(989800..991494)	conserved hypothetical protein	24.5932	-1.40222	-0.487709	0.0130951	0.0560794	1	39	21.1895	24.8647	58.2191	50	25.7254	27.8481	65.3805	55	26.8647	28.6734	69.2154	38	17.4151	17.7866	36.6697	45	23.4124	23.8094	45.615	63	27.9313	28.1839	55.8211
Synpcc7942_0982	CP000100	991553..992167	conserved hypothetical protein	303.681	1.35875	0.442281	0.00495432	0.0270031	1	94	140.76	165.174	140.323	126	178.672	193.415	164.759	144	193.855	206.906	181.219	252	318.301	325.091	243.178	208	298.258	303.315	210.843	241	294.484	297.148	213.538
Synpcc7942_0983	CP000100	992187..992873	deoxyribose-phosphate aldolase	146.91	1.30173	0.380431	0.0540556	0.159037	1	55	73.7279	86.5156	82.1038	71	90.1288	97.5656	92.8403	80	96.4102	102.901	100.677	169	191.092	195.168	163.084	105	134.783	137.069	106.435	105	114.856	115.895	93.0351
Synpcc7942_0984	CP000100	992870..993670	DNA replication and repair protein RecO	42.9021	-1.23495	-0.304455	0.149443	0.325104	1	35	40.2403	47.2198	52.2479	41	44.6389	48.3222	53.612	36	37.21	39.7152	45.3047	37	35.8824	36.6479	35.7047	40	44.0383	44.785	40.5467	52	48.7855	49.2267	46.0745
Synpcc7942_0985	CP000100	993654..995036	conserved hypothetical protein	79.2037	-1.14022	-0.189312	0.194609	0.387749	1	98	65.2574	76.5759	146.294	112	70.6249	76.4524	146.452	121	72.4357	77.3125	152.274	139	78.0738	79.7392	134.134	113	72.0543	73.276	114.544	161	87.483	88.2742	142.654
Synpcc7942_0986	CP000100	995080..996231	probable glycosyltransferase	148.452	-1.17496	-0.232614	0.150379	0.32677	1	141	112.718	132.268	210.484	171	129.451	140.132	223.601	217	155.954	166.454	273.086	193	130.142	132.918	186.243	226	173.005	175.939	229.089	218	142.208	143.494	193.159
Synpcc7942_0987	CP000100	complement(996280..996723)	putative ferric uptake regulator, FUR family	71.9517	1.24681	0.318243	0.18762	0.377529	1	23	47.7057	55.98	34.3343	21	41.2476	44.651	27.4598	23	42.8879	45.7753	28.9446	37	64.7339	66.1147	35.7047	42	83.4199	84.8344	42.574	40	67.7013	68.3136	35.442
Synpcc7942_0988	CP000100	complement(996948..997274)	conserved hypothetical protein YCF54	159.093	1.18957	0.250443	0.239554	0.448188	1	43	121.101	142.105	64.1902	31	82.6753	89.4971	40.5359	40	101.275	108.093	50.3385	65	154.411	157.705	62.7245	72	194.173	197.465	72.984	56	128.695	129.859	49.6187
Synpcc7942_0989	CP000100	complement(997379..997822)	conserved hypothetical protein	725.845	1.55651	0.638312	0.000483089	0.00411644	1	182	377.498	442.972	271.689	146	286.769	310.431	190.911	214	399.044	425.909	269.311	387	677.081	691.524	373.452	441	875.909	890.761	447.027	369	624.544	630.193	326.952
Synpcc7942_0990	CP000100	complement(997912..998454)	adenosylcobinamide kinase	26.199	1.09345	0.128885	0.710065	0.845604	1	13	22.048	25.8721	19.4064	10	16.0606	17.3858	13.0761	11	16.7719	17.9011	13.8431	25	35.7646	36.5275	24.1248	17	27.6091	28.0773	17.2323	11	15.2234	15.3611	9.74654
Synpcc7942_0991	CP000100	complement(998464..999729)	cytoplasmic membrane protein	45.1658	-1.16297	-0.217815	0.30042	0.510751	1	53	38.5539	45.2408	79.1182	49	33.7539	36.5391	64.0729	73	47.7396	50.9537	91.8678	63	38.6562	39.4808	60.7945	70	48.7605	49.5872	70.9566	81	48.0807	48.5156	71.77
Synpcc7942_0992	CP000100	999802..1001799	conserved hypothetical protein	38.0114	1.0103	0.014787	0.929207	0.973297	1	55	25.3509	29.7478	82.1038	63	27.4984	29.7674	82.3794	81	33.5644	35.8242	101.935	93	36.1577	36.9289	89.7442	81	35.7514	36.3576	82.107	112	42.1252	42.5063	99.2375
Synpcc7942_0993	CP000100	complement(1001766..1003145)	conserved hypothetical protein	97.7934	-1.31066	-0.390295	0.00419615	0.0238213	1	124	82.7501	97.1026	185.107	189	119.439	129.294	247.138	152	91.1914	97.331	191.286	173	97.3823	99.4595	166.944	153	97.7723	99.4301	155.091	178	96.9306	97.8073	157.717
Synpcc7942_0994	CP000100	complement(1003177..1003746)	conserved hypothetical protein	63.9898	-1.05647	-0.0792497	0.711135	0.845717	1	29	46.8542	54.9808	43.2911	35	53.5495	57.968	45.7664	37	53.7423	57.3606	46.5631	38	51.7871	52.8918	36.6697	48	74.2625	75.5217	48.656	50	65.9197	66.5159	44.3024
Synpcc7942_0995	CP000100	1003809..1004204	conserved hypothetical protein YCF20	63.152	1.11797	0.160876	0.603627	0.777352	1	27	62.7906	73.6812	40.3055	18	39.6405	42.9114	23.537	14	29.27	31.2406	17.6185	29	56.8873	58.1008	27.9848	28	62.3543	63.4116	28.3827	37	70.2144	70.8495	32.7838
Synpcc7942_0996	CP000100	1004254..1005240	glycerate kinase	69.2649	-1.04456	-0.0628888	0.745689	0.862776	1	57	53.1843	62.4088	85.0894	66	58.3161	63.128	86.3023	65	54.5237	58.1946	81.8001	85	66.8982	68.3252	82.0243	81	72.3721	73.5993	82.107	90	68.5244	69.1442	79.7444
Synpcc7942_0997	CP000100	complement(1005256..1005432)	LSU ribosomal protein L32P	716.079	-1.11623	-0.15864	0.357165	0.564193	1	124	645.17	757.071	185.107	105	517.342	560.03	137.299	145	678.241	723.904	182.477	165	724.142	739.588	159.224	135	672.611	684.016	136.845	177	751.484	758.281	156.831
Synpcc7942_0998	CP000100	1005621..1007519	FtsH peptidase homologue, chloroplast. Metallo peptidase. MEROPS family M41	212.443	1.07453	0.103712	0.52173	0.718601	1	316	153.246	179.825	471.724	333	152.926	165.544	435.434	343	149.54	159.608	431.653	608	248.709	254.014	586.715	421	195.506	198.821	426.754	488	193.114	194.861	432.392
Synpcc7942_0999	CP000100	complement(1007581..1007880)	hypothetical protein	110.601	1.66384	0.734513	0.0115784	0.0519772	1	18	55.2557	64.8395	26.8703	14	40.6976	44.0557	18.3065	20	55.1948	58.9108	25.1693	49	126.878	129.585	47.2846	45	132.28	134.523	45.615	29	72.6435	73.3005	25.6954
Synpcc7942_1000	CP000100	complement(1008139..1011369)	conserved hypothetical protein	27.0899	-1.02635	-0.0375189	0.818174	0.909925	1	75	21.3772	25.0849	111.96	89	24.0223	26.0045	116.377	74	18.962	20.2386	93.1262	118	28.3699	28.9751	113.869	89	24.2916	24.7035	90.2163	123	28.608	28.8668	108.984
Synpcc7942_1001	CP000100	complement(1011886..1013736)	aspartate kinase	84.6667	-1.09147	-0.126269	0.348117	0.557899	1	138	68.6592	80.5677	206.006	159	74.9122	81.0935	207.91	155	69.329	73.9966	195.062	217	91.0681	93.0106	209.403	169	80.5163	81.8815	171.31	203	82.4156	83.161	179.868
Synpcc7942_1002	CP000100	1013888..1014316	photosystem I reaction center subunit II	9666.86	-1.24388	-0.314844	0.0294827	0.1037	1	4238	9097.65	10675.6	6326.47	4837	9832.88	10644.2	6324.91	4541	8763.62	9353.64	5714.68	5901	10685.2	10913.1	5694.42	4373	8989.29	9141.72	4432.76	5324	9326.11	9410.46	4717.32
Synpcc7942_1003	CP000100	1014434..1015987	anthranilate synthase, component I	129.119	1.00814	0.0116928	0.935495	0.975815	1	176	104.301	122.391	262.732	180	101.014	109.349	235.37	170	90.5706	96.6684	213.939	269	134.466	137.335	259.583	213	120.874	122.923	215.911	273	132.017	133.212	241.891
Synpcc7942_1004	CP000100	complement(1015963..1016316)	conserved hypothetical protein	20.1744	-1.12682	-0.172255	0.718568	0.849656	1	5	13.0075	15.2635	7.46398	10	24.6353	26.6681	13.0761	7	16.3713	17.4736	8.80924	10	21.9437	22.4118	9.64992	1	2.49115	2.53339	1.01367	17	36.0882	36.4146	15.0628
Synpcc7942_1005	CP000100	1016315..1016944	HAD-superfamily hydrolase subfamily IA, variant 3	1.80143	-1.40746	-0.493097	0.616156	0.78378	1	1	1.46179	1.71533	1.4928	0	0	0	0	3	3.94249	4.20792	3.77539	0	0	0	0	2	2.79958	2.84705	2.02733	2	2.38566	2.40724	1.7721
Synpcc7942_1006	CP000100	1017044..1018123	TPR repeat	16.7062	-1.31592	-0.396073	0.158163	0.335397	1	22	18.7596	22.0134	32.8415	17	13.7274	14.8601	22.2294	23	17.6317	18.8187	28.9446	18	12.9468	13.2229	17.3698	19	15.5143	15.7774	19.2597	30	20.8746	21.0634	26.5815
Synpcc7942_1007	CP000100	complement(1018904..1020295)	fumarase	26.9437	-1.28863	-0.36584	0.115048	0.275432	1	48	31.7561	37.2641	71.6542	50	31.3251	33.9099	65.3805	29	17.2484	18.4096	36.4954	53	29.5767	30.2076	51.1446	40	25.341	25.7707	40.5467	48	25.9132	26.1476	42.5303
Synpcc7942_1008	CP000100	complement(1020332..1021186)	formyltetrahydrofolate deformylase	8.69737	1.2219	0.289124	0.537391	0.731495	1	4	4.30844	5.05571	5.97119	9	9.17991	9.93737	11.7685	3	2.90499	3.10057	3.77539	14	12.7196	12.991	13.5099	7	7.21997	7.34239	7.09566	7	6.1525	6.20815	6.20234
Synpcc7942_1009	CP000100	complement(1021351..1021950)	transcriptional regulator, XRE family	25.844	-1.1528	-0.205139	0.493201	0.695012	1	13	19.9534	23.4143	19.4064	11	15.9883	17.3076	14.3837	23	31.737	33.8737	28.9446	18	23.3042	23.8013	17.3698	19	27.9258	28.3993	19.2597	21	26.3019	26.5398	18.607
Synpcc7942_1010	CP000100	complement(1021969..1022700)	ribosomal large subunit pseudouridine synthase B	110.99	1.51947	0.60357	0.00146096	0.0104729	1	38	47.8077	56.0997	56.7263	50	59.5691	64.4843	65.3805	53	59.9452	63.981	66.6985	95	100.815	102.966	91.6742	93	112.041	113.94	94.271	117	120.114	121.201	103.668
Synpcc7942_1011	CP000100	complement(1022715..1023956)	PAS/PAC sensor signal transduction histidine kinase	28.3777	-1.90306	-0.928319	3.17841e-05	0.000393646	0.0838465	29	21.5032	25.2328	43.2911	46	32.2997	34.9648	60.1501	47	31.3304	33.4397	59.1477	33	20.6398	21.0801	31.8447	25	17.751	18.0519	25.3417	33	19.967	20.1476	29.2396
Synpcc7942_1012	CP000100	complement(1023969..1024742)	two component transcriptional regulator, winged helix family	42.9573	-1.52894	-0.612531	0.00506447	0.0274334	1	42	49.9728	58.6404	62.6974	33	37.1822	40.2502	43.1511	39	41.717	44.5256	49.08	35	35.1269	35.8762	33.7747	31	35.3203	35.9192	31.4237	40	38.8364	39.1877	35.442
Synpcc7942_1013	CP000100	complement(1025389..1025625)	hypothetical protein	52.9255	1.21888	0.285555	0.441036	0.647802	1	9	34.972	41.0376	13.4352	8	29.4377	31.8667	10.4609	10	34.9334	37.2853	12.5846	14	45.8873	46.8661	13.5099	15	55.8144	56.7608	15.205	18	57.0747	57.591	15.9489
Synpcc7942_1014	CP000100	complement(1025629..1028415)	CheA signal transduction histidine kinase	242.644	-1.50848	-0.593097	3.32297e-05	0.000409626	0.0876599	724	239.236	280.731	1080.78	770	240.944	260.825	1006.86	834	247.753	264.433	1049.56	749	208.765	213.218	722.779	738	233.519	237.479	748.086	705	190.096	191.815	624.665
Synpcc7942_1015	CP000100	complement(1028418..1030937)	methyl-accepting chemotaxis sensory transducer	151.639	-1.27041	-0.345293	0.0131316	0.0561444	1	402	146.91	172.391	600.104	460	159.191	172.327	601.501	415	136.344	145.524	522.262	481	148.271	151.434	464.161	457	159.926	162.638	463.246	492	146.718	148.045	435.936
Synpcc7942_1016	CP000100	complement(1030953..1031435)	CheW protein	131.895	-1.08334	-0.115487	0.523241	0.719994	1	69	131.561	154.38	103.003	61	110.14	119.228	79.7642	50	85.7062	91.4765	62.9231	66	106.147	108.412	63.6894	87	158.846	161.539	88.189	84	130.693	131.875	74.4281
Synpcc7942_1017	CP000100	complement(1031697..1032458)	Protein of unknown function DUF28	40.4046	1.23187	0.300848	0.245073	0.453368	1	22	26.5885	31.2001	32.8415	25	28.6119	30.9728	32.6903	19	20.6437	22.0336	23.9108	30	30.5829	31.2353	28.9497	34	39.3484	40.0156	34.4647	52	51.2824	51.7462	46.0745
Synpcc7942_1018	CP000100	1032577..1033212	conserved hypothetical protein	24.8282	-1.50412	-0.588921	0.0529596	0.157114	1	22	31.856	37.3813	32.8415	14	19.197	20.781	18.3065	18	23.4318	25.0093	22.6523	17	20.7637	21.2066	16.4049	16	22.1853	22.5615	16.2187	18	21.2684	21.4608	15.9489
Synpcc7942_1019	CP000100	1033300..1034799	4-alpha-glucanotransferase	89.9153	1.34419	0.426739	0.00871722	0.0421173	1	85	52.1859	61.2373	126.888	89	51.7441	56.0137	116.377	90	49.6753	53.0198	113.262	163	84.413	86.2136	157.294	161	94.6538	96.2587	163.2	181	90.6791	91.4993	160.375
Synpcc7942_1020	CP000100	1034796..1035746	O-succinylbenzoate-CoA synthase-like	15.3882	1.42464	0.510598	0.14662	0.32227	1	7	6.77865	7.95437	10.4496	12	11.0043	11.9123	15.6913	8	6.96464	7.43354	10.0677	14	11.4356	11.6796	13.5099	17	15.7642	16.0315	17.2323	24	18.9649	19.1364	21.2652
Synpcc7942_1021	CP000100	1035731..1037074	O-succinylbenzoic acid-CoA ligase	20.6674	-1.60155	-0.679471	0.00730433	0.0363563	1	30	20.5564	24.1218	44.7839	24	15.5731	16.858	31.3826	42	25.8726	27.6145	52.8554	30	17.3394	17.7093	28.9497	34	22.3092	22.6874	34.4647	21	11.7419	11.8481	18.607
Synpcc7942_1022	CP000100	complement(1037049..1037837)	conserved hypothetical protein	141.137	-1.08096	-0.112307	0.509347	0.708913	1	101	117.888	138.335	150.772	96	106.11	114.865	125.531	121	126.969	135.517	152.274	170	167.373	170.943	164.049	120	134.124	136.399	121.64	128	121.914	123.016	113.414
Synpcc7942_1023	CP000100	complement(1037841..1038086)	conserved hypothetical protein	345.857	1.23473	0.304198	0.135629	0.304852	1	59	220.873	259.182	88.075	50	177.254	191.88	65.3805	73	245.684	262.225	91.8678	134	423.138	432.164	129.309	93	333.389	339.042	94.271	92	281.043	283.585	81.5165
Synpcc7942_1024	CP000100	complement(1038106..1039098)	conserved hypothetical protein	28.8383	-1.24885	-0.320605	0.157493	0.334784	1	26	24.1129	28.2952	38.8127	27	23.7125	25.669	35.3055	41	34.1841	36.4856	51.597	37	28.9444	29.5619	35.7047	35	31.0829	31.61	35.4783	35	26.4874	26.7269	31.0117
Synpcc7942_1025	CP000100	1039168..1039638	TPR repeat	64.1472	-2.45756	-1.29723	3.20041e-07	6.64779e-06	0.000844269	35	68.4342	80.3037	52.2479	29	53.6956	58.1262	37.9207	40	70.3119	75.0457	50.3385	16	26.3883	26.9512	15.4399	20	37.4466	38.0816	20.2733	24	38.2922	38.6385	21.2652
Synpcc7942_1026	CP000100	complement(1039971..1041725)	fibronectin binding protein-like	83.6469	1.0449	0.0633606	0.648734	0.806485	1	91	47.7518	56.0341	135.844	133	66.0901	71.5434	173.912	148	69.8191	74.5197	186.252	207	91.6233	93.5777	199.753	156	78.3882	79.7174	158.132	189	80.9291	81.6611	167.463
Synpcc7942_1027	CP000100	1041800..1042114	conserved hypothetical protein	23.0651	1.17887	0.237408	0.602501	0.777352	1	4	11.6943	13.7226	5.97119	4	11.0742	11.9879	5.23044	8	21.0266	22.4422	10.0677	8	19.7284	20.1492	7.71993	10	27.9958	28.4705	10.1367	9	21.471	21.6652	7.97444
Synpcc7942_1028	CP000100	complement(1042384..1043340)	conserved hypothetical protein	67.6681	-1.3489	-0.431781	0.0100677	0.0471733	1	61	58.7008	68.8821	91.0606	90	82.0149	88.7822	117.685	72	62.2888	66.4825	90.6093	76	61.69	63.0059	73.3394	76	70.0334	71.2209	77.0386	83	65.1757	65.7653	73.5421
Synpcc7942_1029	CP000100	1043944..1044858	branched chain amino acid aminotransferase	120.097	-1.15953	-0.213536	0.259793	0.469728	1	111	111.719	131.096	165.7	95	90.545	98.0162	124.223	130	117.628	125.548	163.6	129	109.517	111.853	124.484	123	118.546	120.556	124.681	161	132.228	133.424	142.654
Synpcc7942_1030	CP000100	1044888..1046009	histidinol phosphate aminotransferase	128.958	1.00671	0.00964438	0.944648	0.980426	1	126	103.42	121.357	188.092	126	97.9354	106.016	164.759	127	93.7131	100.022	159.825	183	126.698	129.401	176.593	164	128.9	131.086	166.241	196	131.275	132.463	173.666
Synpcc7942_1031	CP000100	complement(1046015..1046356)	hypothetical protein	74.378	-1.71822	-0.780912	0.00295318	0.0180335	1	28	75.3976	88.4749	41.7983	38	96.899	104.894	49.6892	21	50.8373	54.26	26.4277	25	56.7841	57.9954	24.1248	19	48.9926	49.8234	19.2597	28	61.525	62.0815	24.8094
Synpcc7942_1032	CP000100	1046506..1047972	conserved hypothetical protein	112.446	-1.18346	-0.243009	0.148511	0.324283	1	161	101.07	118.6	240.34	164	97.4935	105.538	214.448	184	103.843	110.834	231.557	149	78.8985	80.5815	143.784	245	147.279	149.776	248.348	217	111.16	112.166	192.273
Synpcc7942_1033	CP000100	1047992..1048948	conserved hypothetical protein	145.372	-1.51675	-0.600986	0.00181595	0.0124752	1	155	149.158	175.028	231.383	163	148.538	160.794	213.14	160	138.42	147.739	201.354	121	98.2169	100.312	116.764	175	161.261	163.995	177.392	152	119.358	120.438	134.679
Synpcc7942_1034	CP000100	1048952..1049815	Transglutaminase-like	60.643	-1.4761	-0.561787	0.00986245	0.0466257	1	71	75.6781	88.8041	105.989	54	54.5057	59.0032	70.6109	54	51.7451	55.2289	67.957	49	44.055	44.9947	47.2846	64	65.3235	66.4312	64.8746	60	52.1864	52.6584	53.1629
Synpcc7942_1035	CP000100	complement(1049766..1050560)	putative proteasome-type protease	64.7337	1.10935	0.149713	0.442556	0.649222	1	42	48.6528	57.0914	62.6974	35	38.394	41.562	45.7664	44	45.8221	48.9071	55.3724	58	56.6727	57.8816	55.9695	72	79.8673	81.2215	72.984	61	57.6611	58.1826	54.049
Synpcc7942_1036	CP000100	1050754..1051257	conserved hypothetical protein	356.168	1.03478	0.0493304	0.727649	0.854267	1	149	272.259	319.48	222.427	120	207.641	224.774	156.913	187	307.185	327.867	235.332	221	340.623	347.889	213.263	220	384.942	391.469	223.007	230	342.939	346.041	203.791
Synpcc7942_1037	CP000100	1051311..1053254	arginine decarboxylase	64.8978	-1.00166	-0.00239621	0.986707	0.992788	1	112	53.0576	62.2601	167.193	102	45.7579	49.5335	133.376	117	49.8286	53.1834	147.24	149	59.5392	60.8092	143.784	165	74.8499	76.119	167.255	156	60.3043	60.8497	138.224
Synpcc7942_1038	CP000100	1053264..1053851	photosystem II oxygen-evolving complex 23K protein	5.53913	-1.07217	-0.10053	0.872988	0.943828	1	2	3.13241	3.67571	2.98559	5	7.41574	8.02764	6.53805	2	2.81606	3.00566	2.51693	4	5.2844	5.39712	3.85997	5	7.49887	7.62603	5.06833	3	3.8341	3.86878	2.65815
Synpcc7942_1039	CP000100	complement(1053877..1054353)	conserved hypothetical protein	12.6258	-1.85188	-0.88899	0.0772859	0.207406	1	4	7.72267	9.06212	5.97119	7	12.798	13.854	9.15327	10	17.3569	18.5254	12.5846	3	4.88557	4.98979	2.89497	6	11.0927	11.2808	6.082	7	11.0281	11.1278	6.20234
Synpcc7942_1040	CP000100	1054722..1055279	conserved hypothetical protein	190.479	2.01171	1.00842	4.64235e-05	0.000546719	0.122465	50	82.5204	96.8332	74.6398	39	60.9526	65.982	50.9968	48	71.2191	76.014	60.4062	82	114.154	116.589	79.1293	153	241.802	245.902	155.091	160	215.479	217.428	141.768
Synpcc7942_1041	CP000100	complement(1055349..1055621)	hypothetical protein	25.4085	1.13556	0.183404	0.693323	0.834502	1	8	26.9869	31.6676	11.9424	2	6.38895	6.91612	2.61522	6	18.1961	19.4212	7.55078	9	25.609	26.1553	8.68492	8	25.8423	26.2805	8.10933	9	24.7742	24.9983	7.97444
Synpcc7942_1042	CP000100	1055645..1055980	conserved hypothetical protein	77.8104	-1.37573	-0.460196	0.0696861	0.191691	1	26	71.2623	83.6223	38.8127	34	88.2473	95.5289	44.4587	30	73.9216	78.8984	37.7539	25	57.7981	59.031	24.1248	30	78.7382	80.0733	30.41	38	84.9893	85.758	33.6699
Synpcc7942_1043	CP000100	complement(1055969..1056622)	conserved hypothetical protein	57.9361	-1.09202	-0.126998	0.543288	0.73618	1	30	42.2444	49.5715	44.7839	41	54.6724	59.1836	53.612	38	48.1056	51.3443	47.8216	38	45.1355	46.0983	36.6697	46	62.0274	63.0791	46.6287	58	66.6454	67.2482	51.3908
Synpcc7942_1044	CP000100	complement(1056740..1057462)	Thymidylate synthase complementing protein ThyX	102.974	1.32837	0.409655	0.0537071	0.158301	1	49	62.4142	73.2396	73.147	55	66.3417	71.8157	71.9186	43	49.2402	52.5553	54.1139	81	87.0281	88.8845	78.1643	95	115.875	117.839	96.2983	102	106.019	106.977	90.377
Synpcc7942_1045	CP000100	complement(1057543..1059114)	amidase enhancer-like	51.4854	1.11027	0.150908	0.468114	0.671499	1	70	41.0083	48.1209	104.496	61	33.8407	36.633	79.7642	61	32.1268	34.2897	76.7662	88	43.4853	44.4129	84.9193	93	52.1716	53.0562	94.271	123	58.7993	59.3312	108.984
Synpcc7942_1046	CP000100	1059261..1059689	conserved hypothetical protein	94.2521	1.08322	0.115323	0.586302	0.768186	1	25	53.6671	62.9754	37.3199	38	77.2482	83.6222	49.6892	35	67.5461	72.0937	44.0462	62	112.266	114.66	59.8295	48	98.6705	100.344	48.656	41	71.8202	72.4698	36.328
Synpcc7942_1047	CP000100	1060318..1060839	phycocyanin, beta subunit	34045	-1.49972	-0.584691	4.70516e-05	0.000551653	0.124122	18551	32728.2	38404.8	27692.9	21004	35090.8	37986.3	27465	21636	34315.9	36626.3	27228.1	18527	27570.7	28158.8	17878.4	16510	27892	28365	16735.6	23279	33513	33816.1	20626.3
Synpcc7942_1048	CP000100	1060891..1061382	phycocyanin, alpha subunit	48861.4	-1.32183	-0.402533	0.00283969	0.0175435	1	23860	44661.3	52407.5	35618.1	29551	52380.4	56702.5	38641.2	29441	49542.4	52877.9	37050.4	29617	46761.5	47759	28580.2	24995	44801.4	45561	25336.6	34713	53020.9	53500.4	30757.4
Synpcc7942_1049	CP000100	1061488..1062309	phycobilisome rod linker polypeptide	4362.96	-1.46394	-0.549857	0.000113509	0.00117426	0.299436	3485	3904.42	4581.62	5202.4	4344	4608.72	4989	5680.26	4543	4575.73	4883.79	5717.2	3898	3683.69	3762.26	3761.54	3431	3680.89	3743.3	3477.89	4699	4295.89	4334.75	4163.54
Synpcc7942_1050	CP000100	1062357..1063226	phycobilisome rod linker polypeptide	5955.26	-1.66502	-0.735537	2.47268e-07	5.3032e-06	0.000652293	4937	5226	6132.42	7369.94	5945	5959.29	6451.01	7773.74	7020	6680.48	7130.24	8834.41	5126	4576.91	4674.54	4946.55	4431	4491.44	4567.6	4491.56	5698	4921.79	4966.31	5048.71
Synpcc7942_1051	CP000100	1063318..1063563	phycocyanin linker protein 9K	2448.53	-1.79193	-0.841514	1.72206e-09	6.48971e-08	4.5428e-06	652	2440.83	2864.18	973.303	625	2215.68	2398.5	817.256	799	2689.06	2870.11	1005.51	524	1654.66	1689.96	505.656	457	1638.27	1666.04	463.246	675	2062	2080.65	598.083
Synpcc7942_1052	CP000100	1064073..1064594	phycocyanin, beta subunit	15990.2	-1.00241	-0.00347118	0.981155	0.992686	1	5856	10331.3	12123.2	8741.82	8573	14322.7	15504.5	11210.1	7781	12341.1	13172	9792.1	11129	16561.5	16914.7	10739.4	8914	15059.3	15314.7	9035.82	11357	16349.8	16497.7	10062.9
Synpcc7942_1053	CP000100	1064646..1065137	phycocyanin, alpha subunit	4759.02	-1.07102	-0.0989832	0.579186	0.763183	1	1960	3668.74	4305.06	2925.88	2434	4314.37	4670.36	3182.72	2230	3752.57	4005.22	2806.37	3297	5205.55	5316.59	3181.58	2704	4846.69	4928.87	2740.95	2766	4224.81	4263.02	2450.81
Synpcc7942_1054	CP000100	1065228..1066049	PBS lyase HEAT-like repeat	80.9444	-1.04518	-0.0637542	0.71139	0.845717	1	48	53.7768	63.1041	71.6542	66	70.0219	75.7997	86.3023	69	69.4971	74.1761	86.8339	71	67.0964	68.5277	68.5144	82	87.9722	89.4639	83.1206	96	87.7646	88.5584	85.0607
Synpcc7942_1055	CP000100	1066056..1066679	phycocyanin alpha-subunit phycocyanobilin lyase	36.715	1.00695	0.00999594	0.970778	0.98877	1	13	19.186	22.5137	19.4064	21	29.3492	31.7709	27.4598	26	34.4968	36.8193	32.72	23	28.6323	29.243	22.1948	27	38.1577	38.8047	27.369	36	43.3549	43.747	31.8978
Synpcc7942_1056	CP000100	1066706..1067488	transcriptional regulator, XRE family	191.361	-1.23234	-0.301396	0.0244894	0.0894778	1	138	162.309	190.461	206.006	181	201.595	218.229	236.677	168	177.638	189.598	211.422	172	170.639	174.279	165.979	175	197.097	200.439	177.392	215	206.346	208.213	190.501
Synpcc7942_1057	CP000100	1067527..1068558	thiamine-phosphate pyrophosphorylase	165.4	-1.05972	-0.0836845	0.555016	0.744347	1	143	127.609	149.742	213.47	143	120.842	130.813	186.988	191	153.23	163.546	240.366	215	161.835	165.287	207.473	197	168.341	171.195	199.692	228	166.026	167.527	202.019
Synpcc7942_1058	CP000100	1068576..1068788	thiamine biosynthesis protein ThiS	20.1552	-1.51627	-0.600527	0.28575	0.495926	1	4	17.2944	20.294	5.97119	2	8.18865	8.86432	2.61522	9	34.9826	37.3379	11.3262	1	3.64698	3.72477	0.964992	8	33.1218	33.6834	8.10933	5	17.6405	17.8	4.43024
Synpcc7942_1059	CP000100	1068901..1069833	conserved hypothetical protein	3370.87	1.10431	0.143147	0.390364	0.594905	1	2088	2060.98	2418.45	3116.96	2340	2187.24	2367.71	3059.81	3157	2801.45	2990.06	3972.97	4812	4006.42	4091.88	4643.54	3280	3100.24	3152.81	3324.83	3732	3005.94	3033.13	3306.73
Synpcc7942_1060	CP000100	1070025..1072052	type I restriction-modification	9.40606	1.01751	0.025042	0.931053	0.974178	1	15	6.8116	7.99303	22.3919	17	7.31043	7.91364	22.2294	17	6.94018	7.40743	21.3939	19	7.27777	7.43301	18.3348	26	11.306	11.4977	26.3553	26	9.63441	9.72155	23.0373
Synpcc7942_1061	CP000100	1072278..1073213	conserved hypothetical protein	50.9445	1.20259	0.266143	0.191962	0.384799	1	32	31.4847	36.9456	47.7695	36	33.542	36.3096	47.074	36	31.8432	33.987	45.3047	63	52.285	53.4003	60.7945	59	55.5878	56.5304	59.8063	56	44.9606	45.3673	49.6187
Synpcc7942_1062	CP000100	1073253..1073480	conserved hypothetical protein	102.721	-1.3861	-0.471027	0.11895	0.279671	1	23	92.9007	109.014	34.3343	24	91.7991	99.3737	31.3826	34	123.462	131.774	42.7877	36	122.654	125.27	34.7397	18	69.6211	70.8016	18.246	29	95.5835	96.4481	25.6954
Synpcc7942_1063	CP000100	1073494..1073742	conserved hypothetical protein	53.698	-1.05353	-0.0752261	0.819117	0.9105	1	10	36.9851	43.3999	14.928	12	42.0285	45.4964	15.6913	15	49.8748	53.2327	18.8769	23	71.7532	73.2838	22.1948	15	53.1246	54.0253	15.205	12	36.2161	36.5437	10.6326
Synpcc7942_1064	CP000100	1074007..1075368	type I restriction-modification	25.7916	1.23345	0.302698	0.192485	0.385555	1	28	18.9324	22.2162	41.7983	22	14.0866	15.249	28.7674	24	14.5889	15.5711	30.2031	36	20.5323	20.9703	34.7397	52	33.669	34.2398	52.7106	42	23.1735	23.3831	37.2141
Synpcc7942_1065	CP000100	1075365..1078484	DEAD/DEAH box helicase-like	30.5124	1.04181	0.0590901	0.772546	0.880716	1	62	18.3005	21.4746	92.5534	83	23.1999	25.1142	108.532	95	25.2092	26.9064	119.554	115	28.6323	29.243	110.974	122	34.4833	35.068	123.667	118	28.4215	28.6786	104.554
Synpcc7942_1066	CP000100	1078489..1078737	hypothetical protein	10.6854	5.46801	2.45102	0.068994	0.190982	1	0	0	0	0	0	0	0	0	1	3.32499	3.54885	1.25846	3	9.35911	9.55875	2.89497	3	10.6249	10.8051	3.041	4	12.072	12.1812	3.5442
Synpcc7942_1067	CP000100	1078734..1079282	conserved hypothetical protein	17.6111	2.07388	1.05233	0.0323203	0.11057	1	4	6.70986	7.87365	5.97119	5	7.94254	8.59791	6.53805	3	4.52416	4.82876	3.77539	5	7.07474	7.22565	4.82496	14	22.4884	22.8697	14.1913	17	23.27	23.4805	15.0628
Synpcc7942_1068	CP000100	1079478..1080773	pyruvate dehydrogenase dihydrolipoamide acetyltransferase component (E2)	132.497	-1.46643	-0.552306	2.42713e-05	0.000310814	0.0640277	174	123.643	145.088	259.747	200	134.582	145.687	261.522	218	139.265	148.641	274.345	201	120.477	123.047	193.963	165	112.275	114.179	167.255	208	120.609	121.699	184.298
Synpcc7942_1069	CP000100	complement(1080999..1081727)	conserved hypothetical protein	44.2	-1.05851	-0.0820288	0.714231	0.847086	1	29	36.635	42.9891	43.2911	29	34.6922	37.5548	37.9207	32	36.3423	38.789	40.2708	36	38.3608	39.1791	34.7397	37	44.7587	45.5176	37.5057	48	49.4804	49.928	42.5303
Synpcc7942_1070	CP000100	complement(1081730..1082851)	oxidoreductase aldo/keto reductase	10.103	-1.22254	-0.289885	0.461914	0.666616	1	13	10.6703	12.521	19.4064	12	9.32718	10.0968	15.6913	11	8.11688	8.66336	13.8431	9	6.23107	6.36398	8.68492	17	13.3616	13.5882	17.2323	16	10.7164	10.8133	14.1768
Synpcc7942_1071	CP000100	complement(1083147..1083713)	conserved hypothetical protein	295.41	-1.04189	-0.0592017	0.657529	0.81206	1	132	214.396	251.582	197.049	161	247.631	268.064	210.525	166	242.39	258.709	208.905	221	302.776	309.235	213.263	203	315.73	321.084	205.774	202	267.725	270.146	178.982
Synpcc7942_1072	CP000100	complement(1083771..1084322)	cob(I)yrinic acid a,c-diamide adenosyltransferase	28.702	-1.66006	-0.731237	0.0180283	0.0706668	1	11	18.3518	21.5349	16.4208	22	34.7573	37.6252	28.7674	22	32.9969	35.2184	27.6862	18	25.3306	25.871	17.3698	16	25.5614	25.9948	16.2187	13	17.698	17.8581	11.5186
Synpcc7942_1073	CP000100	1084451..1085167	RNAse PH	26.6028	-1.10221	-0.140405	0.612322	0.781674	1	17	21.8351	25.6223	25.3775	19	23.1098	25.0167	24.8446	19	21.9394	23.4164	23.9108	24	26.0019	26.5565	23.1598	25	30.7485	31.2699	25.3417	22	23.0581	23.2666	19.4931
Synpcc7942_1074	CP000100	complement(1085257..1085562)	conserved hypothetical protein	15.9828	-1.41814	-0.503995	0.316306	0.527442	1	5	15.0478	17.6578	7.46398	3	8.54991	9.2554	3.92283	9	24.3507	25.9901	11.3262	6	15.2315	15.5564	5.78995	7	20.1734	20.5155	7.09566	4	9.82332	9.91217	3.5442
Synpcc7942_1075	CP000100	complement(1085645..1086433)	conserved hypothetical protein	4.48757	1.20082	0.264016	0.706904	0.843426	1	4	4.66884	5.47862	5.97119	2	2.21062	2.39303	2.61522	2	2.09866	2.23996	2.51693	4	3.93818	4.02219	3.85997	0	0	0	0	10	9.52451	9.61066	8.86049
Synpcc7942_1076	CP000100	complement(1086581..1086997)	osmotic signal transduction related protein	4.92258	-1.6349	-0.709198	0.381097	0.585177	1	2	4.41692	5.18301	2.98559	4	8.36538	9.05564	5.23044	1	1.98542	2.11909	1.25846	4	7.45138	7.61033	3.85997	1	2.11479	2.15065	1.01367	1	1.80212	1.81842	0.886049
Synpcc7942_1077	CP000100	1087327..1087638	conserved hypothetical protein	29.1292	1.24538	0.316587	0.541696	0.735457	1	4	11.8068	13.8546	5.97119	6	16.771	18.1548	7.84566	9	23.8824	25.4903	11.3262	15	37.3465	38.1431	14.4749	16	45.224	45.9908	16.2187	2	4.81721	4.86078	1.7721
Synpcc7942_1078	CP000100	1087780..1088688	conserved hypothetical protein	155.227	1.1606	0.214873	0.132676	0.300599	1	89	90.1679	105.807	132.859	103	98.8178	106.972	134.684	128	116.583	124.432	161.083	172	146.986	150.122	165.979	170	164.926	167.722	172.323	186	153.769	155.16	164.805
Synpcc7942_1079	CP000100	1088698..1091151	ATP-dependent DNA helicase RecG	32.5314	1.209	0.273814	0.151713	0.327512	1	42	15.7616	18.4954	62.6974	64	22.744	24.6207	83.687	69	23.279	24.8463	86.8339	103	32.6043	33.2998	99.3941	82	29.4675	29.9671	83.1206	116	35.5225	35.8438	102.782
Synpcc7942_1080	CP000100	1091781..1093124	K+ transporter Trk	32.7338	-1.25812	-0.331264	0.0841928	0.219235	1	42	28.779	33.7706	62.6974	56	36.3371	39.3354	73.2262	48	29.5686	31.5594	60.4062	58	33.5229	34.238	55.9695	50	32.8076	33.3639	50.6833	57	31.871	32.1593	50.5048
Synpcc7942_1081	CP000100	1093131..1093832	conserved hypothetical protein	34.9244	-1.08465	-0.117226	0.655923	0.810568	1	25	32.7966	38.485	37.3199	21	26.0882	28.2408	27.4598	24	28.305	30.2107	30.2031	25	27.664	28.2542	24.1248	29	36.4304	37.0481	29.3963	38	40.6786	41.0466	33.6699
Synpcc7942_1082	CP000100	1094751..1097516	ATPase, E1-E2 type	50.771	-2.66913	-1.41637	1.4988e-14	1.58153e-12	3.95384e-11	142	47.2783	55.4785	211.977	167	52.6534	56.998	218.371	175	52.3812	55.9078	220.231	85	23.8715	24.3807	82.0243	88	28.0565	28.5323	89.2026	84	22.8216	23.0281	74.4281
Synpcc7942_1083	CP000100	1097799..1099175	probable glycosyltransferase	44.3536	-1.14265	-0.192385	0.351141	0.559704	1	50	33.4397	39.2396	74.6398	68	43.0662	46.6198	88.9175	66	39.6825	42.3542	83.0585	69	38.9249	39.7553	66.5844	72	46.1107	46.8926	72.984	88	48.0251	48.4595	77.9723
Synpcc7942_1084	CP000100	complement(1099185..1099628)	hypothetical protein	8.26818	-1.02196	-0.0313423	0.958116	0.984184	1	1	2.07416	2.43391	1.4928	4	7.85668	8.50496	5.23044	5	9.32345	9.95116	6.29231	4	6.99826	7.14754	3.85997	3	5.95857	6.0596	3.041	7	11.8477	11.9549	6.20234
Synpcc7942_1085	CP000100	1099720..1102044	1,4-alpha-glucan branching enzyme	36.0995	-1.20757	-0.272108	0.124473	0.289559	1	93	36.8371	43.2263	138.83	98	36.7591	39.7922	128.146	73	25.995	27.7451	91.8678	82	27.397	27.9815	79.1293	117	44.3779	45.1303	118.599	113	36.5237	36.8541	100.124
Synpcc7942_1086	CP000100	1102104..1103168	uroporphyrinogen decarboxylase	262.261	-1.54563	-0.628196	0.000431197	0.0037295	1	281	242.987	285.131	419.476	347	284.146	307.592	453.741	334	259.649	277.13	420.326	322	234.865	239.875	310.727	249	206.183	209.679	252.403	314	221.564	223.568	278.219
Synpcc7942_1087	CP000100	1103190..1104164	conserved hypothetical protein	53.4668	-1.04491	-0.0633813	0.767672	0.878195	1	38	35.8926	42.118	56.7263	55	49.1949	53.2541	71.9186	51	43.3067	46.2224	64.1816	71	56.5674	57.7741	68.5144	56	50.6509	51.5097	56.7653	69	53.182	53.663	61.1374
Synpcc7942_1088	CP000100	1104193..1104570	plastocyanin	2133.1	-1.03935	-0.0556866	0.605078	0.778253	1	652	1588.48	1863.99	973.303	671	1548.08	1675.81	877.406	892	1953.72	2085.26	1122.55	1058	2174.24	2220.61	1020.96	912	2127.68	2163.76	924.464	1055	2097.4	2116.37	934.782
Synpcc7942_1089	CP000100	1104710..1107361	ATPase	683.921	-1.99219	-0.994356	3.36939e-07	6.9441e-06	0.000888845	1987	690.002	809.678	2966.19	1818	597.836	647.166	2377.24	2447	763.924	815.355	3079.46	1830	536.032	547.466	1765.93	1415	470.529	478.507	1434.34	1191	337.488	340.54	1055.28
Synpcc7942_1090	CP000100	complement(1107477..1108274)	conserved hypothetical protein	53.5415	-1.09343	-0.128862	0.561537	0.748906	1	35	40.3916	47.3973	52.2479	44	48.0852	52.0529	57.5348	44	45.6498	48.7232	55.3724	51	49.6455	50.7045	49.2146	51	56.36	57.3156	51.697	58	54.6192	55.1132	51.3908
Synpcc7942_1091	CP000100	1108372..1109535	conserved hypothetical protein	26.9042	1.28337	0.359932	0.14201	0.314808	1	14	11.0765	12.9976	20.8991	24	17.9813	19.465	31.3826	26	18.4931	19.7382	32.72	32	21.3555	21.811	30.8797	40	30.3047	30.8186	40.5467	45	29.0522	29.315	39.8722
Synpcc7942_1092	CP000100	complement(1110004..1110663)	conserved hypothetical protein	17.3405	1.6641	0.734738	0.0775169	0.207444	1	4	5.58138	6.54944	5.97119	6	7.9281	8.58228	7.84566	8	10.0354	10.7111	10.0677	18	21.1856	21.6375	17.3698	12	16.034	16.3058	12.164	13	14.802	14.9358	11.5186
Synpcc7942_1093	CP000100	complement(1110644..1111780)	conserved hypothetical protein	31.4894	1.14242	0.192093	0.391937	0.595925	1	23	18.6292	21.8603	34.3343	33	25.3114	27.3999	43.1511	27	19.6604	20.9841	33.9785	50	34.1604	34.889	48.2496	36	27.9219	28.3954	36.492	49	32.3859	32.6788	43.4164
Synpcc7942_1094	CP000100	complement(1111918..1112535)	putative transcriptional activator, TenA family	23.8723	1.35133	0.434376	0.221927	0.425468	1	10	14.9018	17.4864	14.928	8	11.2892	12.2207	10.4609	11	14.7365	15.7286	13.8431	19	23.8824	24.3918	18.3348	13	18.5506	18.8652	13.1777	24	29.1839	29.4478	21.2652
Synpcc7942_1095	CP000100	1112853..1113278	conserved hypothetical protein	164.724	1.07956	0.110444	0.524839	0.720265	1	53	114.576	134.448	79.1182	60	122.83	132.965	78.4566	57	110.778	118.237	71.7324	89	162.291	165.752	85.8843	93	192.52	195.785	94.271	79	139.36	140.62	69.9979
Synpcc7942_1096	CP000100	complement(1113354..1114724)	thiamine biosynthesis protein ThiC	384.458	1.32565	0.406699	0.00336353	0.0201202	1	306	205.546	241.197	456.796	355	225.815	244.448	464.202	383	231.287	246.858	481.991	635	359.79	367.465	612.77	679	436.753	444.158	688.279	651	356.832	360.059	576.818
Synpcc7942_1097	CP000100	1114822..1114947	conserved hypothetical protein	336.208	1.98933	0.992279	9.70026e-05	0.00101949	0.255893	18	131.561	154.38	26.8703	22	152.27	164.834	28.7674	16	105.133	112.211	20.1354	53	326.752	333.722	51.1446	48	335.95	341.646	48.656	58	345.921	349.05	51.3908
Synpcc7942_1098	CP000100	complement(1115020..1116258)	conserved hypothetical protein	26.2683	1.08032	0.111465	0.63571	0.797434	1	17	12.6358	14.8274	25.3775	28	19.7083	21.3345	36.6131	35	23.3876	24.9622	44.0462	46	28.8403	29.4555	44.3896	31	22.0645	22.4386	31.4237	46	27.9001	28.1525	40.7583
Synpcc7942_1099	CP000100	complement(1116261..1116962)	demethylmenaquinone methyltransferase	70.3677	-1.12121	-0.165059	0.509515	0.708913	1	48	62.9694	73.8911	71.6542	61	75.78	82.0329	79.7642	37	43.6369	46.5748	46.5631	75	82.9921	84.7625	72.3744	50	62.8111	63.8761	50.6833	61	65.2999	65.8905	54.049
Synpcc7942_1100	CP000100	complement(1117103..1118551)	chromosomal replication initiator protein DnaA	22.2856	-1.28124	-0.357546	0.0961313	0.241498	1	37	23.5158	27.5944	55.2335	34	20.4631	22.1516	44.4587	38	21.7122	23.174	47.8216	34	18.2273	18.6162	32.8097	39	23.7356	24.138	39.533	48	24.8939	25.119	42.5303
Synpcc7942_1101	CP000100	1118661..1119818	PDZ/DHR/GLGF	929.771	-1.32699	-0.40816	0.0342976	0.114819	1	1051	835.834	980.804	1568.93	1149	865.313	936.713	1502.44	1522	1088.17	1161.43	1915.38	1650	1106.85	1130.46	1592.24	1161	884.152	899.144	1176.87	1143	741.75	748.459	1012.75
Synpcc7942_1102	CP000100	1119830..1120258	conserved hypothetical protein	297.967	-1.77065	-0.824281	5.95196e-08	1.50801e-06	0.000157013	141	302.683	355.181	210.484	119	241.909	261.869	155.606	181	349.31	372.827	227.782	129	233.585	238.568	124.484	106	217.897	221.592	107.449	119	208.454	210.339	105.44
Synpcc7942_1103	CP000100	complement(1120323..1121054)	glucosamine-6-phosphate isomerase 2	18.0255	-1.21613	-0.282299	0.427658	0.635226	1	18	22.6458	26.5736	26.8703	13	15.488	16.7659	16.9989	10	11.3104	12.0719	12.5846	10	10.6121	10.8385	9.64992	25	30.1184	30.6291	25.3417	13	13.346	13.4667	11.5186
Synpcc7942_1104	CP000100	complement(1121152..1122417)	cell division protein FtsW	58.6016	1.00551	0.00792271	0.965583	0.985715	1	64	46.5556	54.6304	95.539	68	46.8422	50.7073	88.9175	63	41.1999	43.9737	79.2831	108	66.2678	67.6814	104.219	78	54.3331	55.2543	79.066	93	55.2038	55.7031	82.4026
Synpcc7942_1105	CP000100	complement(1122449..1123534)	MRP protein-like	84.1319	-1.19485	-0.256834	0.193244	0.386195	1	76	64.448	75.6262	113.453	119	95.5606	103.446	155.606	95	72.4241	77.3001	119.554	142	101.571	103.738	137.029	92	74.707	75.9737	93.2573	110	76.1172	76.8057	97.4654
Synpcc7942_1106	CP000100	complement(1123678..1124148)	conserved hypothetical protein	30.923	1.05252	0.0738472	0.82123	0.911427	1	14	27.3737	32.1215	20.8991	13	24.0705	26.0566	16.9989	9	15.8202	16.8853	11.3262	20	32.9854	33.689	19.2998	20	37.4466	38.0816	20.2733	14	22.3371	22.5391	12.4047
Synpcc7942_1107	CP000100	complement(1124289..1125089)	TPR repeat	127.911	-1.27572	-0.351306	0.0402625	0.128121	1	117	134.518	157.849	174.657	114	124.118	134.359	149.068	113	116.798	124.662	142.206	140	135.771	138.668	135.099	117	128.812	130.996	118.599	127	119.149	120.227	112.528
Synpcc7942_1108	CP000100	1125373..1125648	bacterial nucleoid protein Hbs	79.5894	1.14212	0.19171	0.540997	0.734887	1	13	43.3771	50.9006	19.4064	22	69.5145	75.2504	28.7674	16	47.9955	51.2268	20.1354	26	73.1774	74.7384	25.0898	22	70.2938	71.4857	22.3007	35	95.2969	96.1589	31.0117
Synpcc7942_1109	CP000100	1125667..1126740	L-threonine O-3-phosphate decarboxylase	15.806	1.181	0.240004	0.462293	0.666616	1	7	6.00233	7.04339	10.4496	17	13.8041	14.9431	22.2294	14	10.7923	11.5189	17.6185	14	10.126	10.342	13.5099	19	15.601	15.8655	19.2597	31	21.6909	21.8871	27.4675
Synpcc7942_1110	CP000100	1126901..1127527	response regulator receiver domain protein (CheY-like)	173.694	-1.22374	-0.291297	0.118364	0.279038	1	112	164.504	193.036	167.193	127	176.644	191.219	166.066	110	145.25	155.029	138.431	107	132.565	135.393	103.254	145	203.941	207.399	146.982	154	184.575	186.245	136.452
Synpcc7942_1111	CP000100	complement(1127864..1129447)	serine/threonine protein kinase	21.6209	-1.45824	-0.544229	0.0108365	0.0493724	1	31	18.0232	21.1492	46.2767	49	26.9776	29.2036	64.0729	38	19.8618	21.199	47.8216	36	17.6547	18.0313	34.7397	36	20.0424	20.3823	36.492	43	20.4001	20.5847	38.1001
Synpcc7942_1112	CP000100	complement(1129444..1130385)	ribosomal large subunit pseudouridine synthase D	43.6953	1.12303	0.167397	0.450122	0.655671	1	19	18.575	21.7967	28.3631	32	29.6252	32.0697	41.8435	46	40.4293	43.1513	57.8893	50	41.2318	42.1113	48.2496	44	41.1913	41.8897	44.6013	61	48.663	49.1031	54.049
Synpcc7942_1113	CP000100	complement(1130382..1131473)	conserved hypothetical protein	61.8122	1.06882	0.0960201	0.583136	0.766352	1	50	42.167	49.4807	74.6398	56	44.7226	48.4128	73.2262	61	46.2484	49.3621	76.7662	83	59.043	60.3024	80.0943	73	58.9527	59.9523	73.9976	98	67.4409	68.0509	86.8328
Synpcc7942_1114	CP000100	complement(1131480..1132343)	Ras superfamily GTP-binding protein YlqF	102.349	-1.08829	-0.122064	0.514312	0.712094	1	77	82.0735	96.3086	114.945	97	97.9084	105.987	126.838	80	76.6595	81.8206	100.677	114	102.495	104.682	110.009	99	101.047	102.761	100.353	119	103.503	104.439	105.44
Synpcc7942_1115	CP000100	complement(1132340..1132720)	conserved hypothetical protein	297.544	1.11539	0.157544	0.408268	0.614572	1	82	198.205	232.583	122.409	104	238.051	257.694	135.991	83	180.361	192.504	104.452	151	307.868	314.435	145.714	118	273.124	277.755	119.613	158	311.639	314.458	139.996
Synpcc7942_1116	CP000100	1132968..1134176	phosphoglycerate kinase	119.961	-1.26273	-0.33655	0.0123808	0.0540781	1	154	117.306	137.652	229.891	164	118.299	128.06	214.448	165	112.992	120.599	207.646	199	127.861	130.589	192.033	163	118.895	120.911	165.228	182	113.127	114.15	161.261
Synpcc7942_1117	CP000100	1134381..1135043	conserved hypothetical protein	28.4492	1.12684	0.172282	0.617186	0.78378	1	17	23.6135	27.7092	25.3775	13	17.0998	18.5108	16.9989	13	16.2338	17.3267	16.36	17	19.9181	20.343	16.4049	33	43.8939	44.6381	33.451	19	21.5357	21.7305	16.8349
Synpcc7942_1118	CP000100	complement(1135064..1136614)	dihydrolipoamide dehydrogenase	17.4226	1.38815	0.47316	0.0877246	0.224895	1	24	14.2503	16.722	35.8271	18	10.121	10.9561	23.537	9	4.80419	5.12764	11.3262	29	14.5244	14.8342	27.9848	34	19.3317	19.6595	34.4647	38	18.4116	18.5781	33.6699
Synpcc7942_1119	CP000100	complement(1136617..1137294)	conserved hypothetical protein	26.3125	1.53934	0.622309	0.0811687	0.213739	1	7	9.50811	11.1572	10.4496	11	14.149	15.3165	14.3837	12	14.6535	15.64	15.1016	21	24.0604	24.5736	20.2648	26	33.8179	34.3913	26.3553	19	21.0593	21.2498	16.8349
Synpcc7942_1120	CP000100	complement(1137860..1138015)	conserved hypothetical protein	43.5451	-1.36392	-0.447762	0.333017	0.543945	1	12	70.8406	83.1275	17.9136	5	27.9516	30.258	6.53805	6	31.8432	33.987	7.55078	6	29.8772	30.5145	5.78995	11	62.183	63.2373	11.1503	7	33.7204	34.0254	6.20234
Synpcc7942_1121	CP000100	complement(1138464..1140623)	serine/threonine protein kinase	107.851	-1.50112	-0.586041	2.16443e-06	3.48156e-05	0.00570976	236	100.62	118.072	352.3	274	110.626	119.755	358.285	293	112.306	119.867	368.73	229	82.3559	84.1126	220.983	230	93.9026	95.4948	233.143	302	105.069	106.019	267.587
Synpcc7942_1122	CP000100	1140801..1140995	LSU ribosomal protein L33P	875.463	1.15139	0.203374	0.135009	0.304144	1	125	590.339	692.729	186.6	133	594.811	643.891	173.912	134	568.931	607.235	168.634	247	983.955	1004.94	238.353	174	786.897	800.24	176.378	222	855.536	863.274	196.703
Synpcc7942_1123	CP000100	1141051..1141266	SSU ribosomal protein S18P	448.712	-1.14077	-0.190014	0.208435	0.407599	1	82	349.612	410.25	122.409	105	423.933	458.913	137.299	105	402.462	429.558	132.139	119	427.963	437.092	114.834	109	445.017	452.562	110.49	136	473.157	477.436	120.503
Synpcc7942_1124	CP000100	1141288..1143300	Exoribonuclease II	100.346	1.78317	0.834443	2.78929e-09	9.68176e-08	7.35814e-06	85	38.8867	45.6314	126.888	113	48.9549	52.9944	147.76	100	41.1288	43.8978	125.846	239	92.2289	94.1962	230.633	244	106.893	108.706	247.335	273	101.915	102.837	241.891
Synpcc7942_1125	CP000100	1143397..1144332	putative CheA signal transduction histidine kinases, no good domain identification	290.065	-1.69854	-0.764292	1.15013e-06	2.0227e-05	0.00303405	294	289.266	339.437	438.882	333	310.263	335.864	435.434	306	270.667	288.89	385.09	241	200.011	204.278	232.563	255	240.252	244.326	258.485	286	229.62	231.697	253.41
Synpcc7942_1126	CP000100	complement(1144390..1145223)	ABC transporter permease protein	74.7511	-1.09581	-0.132004	0.527605	0.722126	1	51	56.3158	66.0834	76.1326	68	71.1058	76.9729	88.9175	62	61.5482	65.6919	78.0247	72	67.0624	68.4929	69.4794	66	69.7881	70.9714	66.902	97	87.4028	88.1934	85.9467
Synpcc7942_1127	CP000100	1145373..1146842	microcin-processing peptidase 2. Unknown type peptidase. MEROPS family U62	336.814	1.102	0.140119	0.359516	0.566212	1	338	211.751	248.478	504.565	396	234.931	254.316	517.814	456	256.825	274.116	573.859	694	366.737	374.56	669.704	537	322.152	327.614	544.339	629	321.553	324.462	557.325
Synpcc7942_1128	CP000100	1147349..1148437	conserved hypothetical protein	5.62299	1.23316	0.302359	0.552185	0.742439	1	3	2.53699	2.97702	4.47839	4	3.20327	3.46759	5.23044	6	4.56155	4.86866	7.55078	12	8.55985	8.74244	11.5799	6	4.85877	4.94116	6.082	5	3.45034	3.48155	4.43024
Synpcc7942_1129	CP000100	1148540..1149388	conserved hypothetical protein	39.5586	1.18003	0.238819	0.304516	0.515315	1	19	20.6097	24.1843	28.3631	24	24.6528	26.6869	31.3826	32	31.2055	33.3065	40.2708	44	40.2585	41.1173	42.4596	38	39.4711	40.1404	38.5193	44	38.9462	39.2984	38.9862
Synpcc7942_1130	CP000100	1149445..1151259	protein serine/threonine phosphatase	38.459	-1.17223	-0.229256	0.216501	0.418104	1	66	33.4883	39.2967	98.5246	79	37.9588	41.0909	103.301	70	31.9309	34.0807	88.0924	71	30.3875	31.0357	68.5144	88	42.7572	43.4822	89.2026	102	42.2322	42.6142	90.377
Synpcc7942_1131	CP000100	1151398..1151619	ferredoxin-thioredoxin reductase variable subunit	159.118	1.12199	0.166056	0.481024	0.685544	1	34	141.043	165.506	50.7551	26	102.137	110.564	33.9979	22	82.0463	87.5702	27.6862	45	157.461	160.82	43.4246	49	194.646	197.947	49.6697	37	125.247	126.38	32.7838
Synpcc7942_1132	CP000100	complement(1151670..1153373)	conserved hypothetical protein	8.62357	1.1683	0.224405	0.498694	0.700034	1	10	5.40451	6.34189	14.928	11	5.6297	6.09422	14.3837	12	5.83044	6.22298	15.1016	16	7.29396	7.44954	15.4399	18	9.3155	9.47346	18.246	21	9.26125	9.34502	18.607
Synpcc7942_1133	CP000100	complement(1153415..1155559)	bacteriocin-processing peptidase. Cysteine peptidase. MEROPS family C39	1.41796	-1.16644	-0.222107	0.736947	0.858285	1	4	1.71735	2.01521	5.97119	2	0.813139	0.880233	2.61522	3	1.15793	1.23589	3.77539	3	1.08644	1.10962	2.89497	6	2.46676	2.50859	6.082	2	0.700685	0.707022	1.7721
Synpcc7942_1134	CP000100	complement(1155654..1155962)	hypothetical protein	8.86451	1.68385	0.751762	0.367868	0.573544	1	2	5.9607	6.99455	2.98559	2	5.6446	6.11036	2.61522	0	0	0	0	2	5.02787	5.13512	1.92998	5	14.2697	14.5117	5.06833	3	7.29596	7.36195	2.65815
Synpcc7942_1135	CP000100	complement(1157413..1157931)	cation transporter	16.6822	-1.2019	-0.265319	0.528796	0.723154	1	11	19.5187	22.9041	16.4208	7	11.7623	12.7329	9.15327	9	14.357	15.3236	11.3262	4	5.98695	6.11466	3.85997	14	23.7883	24.1917	14.1913	14	20.2712	20.4546	12.4047
Synpcc7942_1136	CP000100	1158027..1160624	PBS lyase HEAT-like repeat	85.8316	-1.00298	-0.00428719	0.97962	0.992635	1	195	69.1228	81.1117	291.095	204	68.4783	74.1287	266.752	192	61.1859	65.3053	241.625	294	87.9065	89.7816	283.708	238	80.787	82.1568	241.253	307	88.8012	89.6044	272.017
Synpcc7942_1137	CP000100	complement(1160762..1161508)	conserved hypothetical protein YCF23	481.885	-1.04901	-0.0690254	0.659237	0.813028	1	241	297.113	348.646	359.764	375	437.797	473.921	490.354	384	425.599	454.252	483.25	415	431.559	440.765	400.472	421	497.01	505.437	426.754	514	517.086	521.762	455.429
Synpcc7942_1138	CP000100	1161580..1162590	conserved hypothetical protein YCF62	12.5454	-1.27089	-0.345845	0.300189	0.510751	1	19	17.3073	20.3091	28.3631	9	7.76342	8.40401	11.7685	14	11.4648	12.2367	17.6185	10	7.68355	7.84744	9.64992	19	16.5732	16.8542	19.2597	18	13.3795	13.5006	15.9489
Synpcc7942_1139	CP000100	complement(1162565..1164235)	conserved hypothetical protein	173.746	-1.0478	-0.0673682	0.61139	0.781674	1	249	137.23	161.032	371.706	259	135.172	146.325	338.671	295	146.162	156.003	371.246	415	192.923	197.038	400.472	323	170.463	173.353	327.414	351	157.852	159.28	311.003
Synpcc7942_1140	CP000100	complement(1164350..1166107)	conserved hypothetical protein	4.27531	1.22197	0.289205	0.533055	0.727452	1	2	1.0477	1.22942	2.98559	9	4.46463	4.83302	11.7685	5	2.35473	2.51326	6.29231	8	3.53496	3.61036	7.71993	10	5.01631	5.10137	10.1367	10	4.27465	4.31332	8.86049
Synpcc7942_1141	CP000100	complement(1166126..1166812)	conserved hypothetical protein	44.7323	-1.66283	-0.733645	0.0106731	0.0490319	1	39	52.2798	61.3474	58.2191	37	46.9685	50.8441	48.3816	29	34.9487	37.3016	36.4954	24	27.1373	27.7162	23.1598	37	47.4951	48.3004	37.5057	29	31.722	32.009	25.6954
Synpcc7942_1142	CP000100	1166949..1168526	methionyl-tRNA synthetase	99.7048	1.00532	0.00766172	0.962614	0.984835	1	129	75.285	88.3428	192.571	143	79.0298	85.5508	186.988	140	73.4532	78.3985	176.185	227	111.746	114.13	219.053	187	104.505	106.277	189.556	174	82.8633	83.6128	154.173
Synpcc7942_1143	CP000100	1168605..1169201	conserved hypothetical protein	152.481	-1.01011	-0.0145124	0.931896	0.974178	1	88	135.748	159.293	131.366	80	116.863	126.506	104.609	74	102.624	109.533	93.1262	114	148.335	151.499	110.009	107	158.057	160.737	108.462	120	151.052	152.418	106.326
Synpcc7942_1144	CP000100	1169424..1170455	conserved hypothetical protein	188.612	1.15076	0.202587	0.212629	0.41396	1	141	125.824	147.648	210.484	156	131.828	142.705	203.987	150	120.338	128.439	188.769	266	200.223	204.494	256.688	208	177.741	180.755	210.843	258	187.871	189.57	228.601
Synpcc7942_1145	CP000100	complement(1170843..1171169)	Glutaredoxin-related protein	224.469	-1.0399	-0.056444	0.735338	0.857569	1	65	183.059	214.81	97.0318	66	176.018	190.542	86.3023	70	177.231	189.163	88.0924	87	206.673	211.082	83.9543	87	234.625	238.604	88.189	101	232.11	234.209	89.4909
Synpcc7942_1146	CP000100	complement(1171215..1171481)	conserved hypothetical protein	104.768	-1.2988	-0.37718	0.097337	0.24362	1	32	110.373	129.517	47.7695	34	111.053	120.216	44.4587	29	89.9241	95.9783	36.4954	32	93.1004	95.0863	30.8797	38	125.509	127.637	38.5193	34	95.6946	96.5602	30.1257
Synpcc7942_1147	CP000100	complement(1171571..1172278)	conserved hypothetical protein	5.72309	1.29756	0.375802	0.55272	0.742581	1	4	5.20298	6.10541	5.97119	3	3.6953	4.00021	3.92283	1	1.16938	1.24811	1.25846	4	4.38874	4.48235	3.85997	6	7.47345	7.60017	6.082	5	5.30709	5.35509	4.43024
Synpcc7942_1148	CP000100	1172695..1173912	metal dependent phosphohydrolase	60.712	1.53211	0.615518	0.00240631	0.0154826	1	33	24.9513	29.2789	49.2623	43	30.7881	33.3285	56.2272	51	34.6667	37.0006	64.1816	82	52.2973	53.4129	79.1293	89	64.4386	65.5312	90.2163	106	65.4001	65.9916	93.9212
Synpcc7942_1149	CP000100	complement(1173913..1174890)	dTDP-glucose 46-dehydratase	76.1993	1.13335	0.1806	0.376331	0.581853	1	55	51.7904	60.7732	82.1038	69	61.5279	66.6048	90.2251	49	41.4808	44.2735	61.6647	96	76.2509	77.8775	92.6392	88	79.3501	80.6955	89.2026	95	72.9969	73.6572	84.1747
Synpcc7942_1150	CP000100	complement(1175078..1175734)	conserved hypothetical protein	670.005	1.87522	0.907059	7.21634e-08	1.76266e-06	0.000190367	201	281.745	330.612	300.052	225	298.661	323.305	294.212	188	236.909	252.859	236.591	510	603	615.863	492.146	577	774.487	787.619	584.885	553	632.528	638.249	489.985
Synpcc7942_1151	CP000100	complement(1175883..1177466)	pantothenate synthetase / cytidylate kinase	49.2631	1.03139	0.0445964	0.828627	0.91685	1	45	26.1627	30.7005	67.1758	74	40.7416	44.1034	96.7631	83	43.3823	46.303	104.452	100	49.0408	50.0869	96.4992	70	38.9714	39.6322	70.9566	126	59.7772	60.3178	111.642
Synpcc7942_1152	CP000100	complement(1177670..1178677)	rare lipoprotein A	1071.72	-1.7978	-0.84623	3.98715e-08	1.11895e-06	0.000105181	1170	1068.93	1254.34	1746.57	1238	1071.08	1159.46	1618.82	1309	1075.15	1147.53	1647.33	790	608.807	621.793	762.343	977	854.747	869.24	990.352	1187	884.932	892.936	1051.74
Synpcc7942_1153	CP000100	complement(1179295..1181139)	conserved hypothetical protein	445.88	-3.21613	-1.68532	0	0	0	837	417.787	490.25	1249.47	916	432.973	468.699	1197.77	1085	486.881	519.661	1365.43	566	238.305	243.388	546.185	377	180.197	183.253	382.152	299	121.785	122.887	264.929
Synpcc7942_1154	CP000100	complement(1181136..1182443)	conserved hypothetical protein	142.27	-1.52511	-0.608911	0.000294309	0.00269579	0.776386	196	137.998	161.933	292.588	174	116.012	125.585	227.524	273	172.8	184.434	343.56	226	134.219	137.082	218.088	205	138.213	140.557	207.802	164	94.2228	95.075	145.312
Synpcc7942_1155	CP000100	1182479..1183195	conserved hypothetical protein	26.2374	1.24439	0.315443	0.32864	0.539149	1	15	19.2663	22.6079	22.3919	9	10.9468	11.85	11.7685	16	18.4753	19.7191	20.1354	29	31.4189	32.0891	27.9848	18	22.1389	22.5143	18.246	24	25.1543	25.3818	21.2652
Synpcc7942_1156	CP000100	1183497..1186094	conserved hypothetical protein	34.5168	1.74239	0.801072	6.57417e-06	9.42535e-05	0.0173426	36	12.7611	14.9745	53.7407	53	17.7909	19.2589	69.3033	46	14.6591	15.6461	57.8893	85	25.4151	25.9573	82.0243	116	39.3752	40.0428	117.585	134	38.7602	39.1107	118.731
Synpcc7942_1157	CP000100	1186081..1189266	conserved hypothetical protein	41.045	1.87434	0.906382	1.93054e-06	3.16321e-05	0.00509278	66	19.0776	22.3865	98.5246	58	15.8761	17.1861	75.8414	58	15.072	16.0868	72.9908	135	32.9155	33.6177	130.274	170	47.0551	47.8529	172.323	183	43.1643	43.5548	162.147
Synpcc7942_1158	CP000100	complement(1189305..1192448)	diguanylate cyclase/phosphodiesterase with PAS/PAC and GAF sensor(s)	34.5008	-1.30304	-0.381881	0.0960093	0.241498	1	135	39.5437	46.4023	201.528	153	42.4396	45.9414	200.064	79	20.8034	22.204	99.4185	129	31.8728	32.5527	124.484	148	41.5129	42.2167	150.023	126	30.1167	30.3891	111.642
Synpcc7942_1159	CP000100	complement(1192792..1193292)	transcriptional regulator, MarR family	64.4115	2.20999	1.14404	0.000483736	0.00411644	1	8	14.7054	17.256	11.9424	11	19.1477	20.7277	14.3837	19	31.3982	33.5122	23.9108	29	44.9648	45.924	27.9848	51	89.771	91.2931	51.697	39	58.4988	59.0279	34.5559
Synpcc7942_1160	CP000100	1193397..1194299	conserved hypothetical protein	30.1638	2.03716	1.02656	0.000588678	0.00489884	1	14	14.278	16.7544	20.8991	10	9.65771	10.4546	13.0761	11	10.0854	10.7644	13.8431	30	25.8075	26.358	28.9497	33	32.2277	32.7742	33.451	39	32.4561	32.7497	34.5559
Synpcc7942_1161	CP000100	1194348..1194842	conserved hypothetical protein	6.31436	-1.71808	-0.780799	0.249054	0.457117	1	1	1.86046	2.18315	1.4928	4	7.0472	7.62869	5.23044	6	10.0354	10.7111	7.55078	2	3.13861	3.20556	1.92998	5	8.90775	9.05879	5.06833	2	3.0363	3.06376	1.7721
Synpcc7942_1162	CP000100	1194846..1195301	conserved hypothetical protein	18.284	1.9467	0.96103	0.0624761	0.177027	1	5	10.0979	11.8493	7.46398	2	3.82496	4.14057	2.61522	4	7.26248	7.75143	5.03385	6	10.2211	10.4392	5.78995	12	23.207	23.6005	12.164	13	21.4239	21.6177	11.5186
Synpcc7942_1163	CP000100	1195317..1196492	conserved hypothetical protein	11.1147	1.18352	0.243081	0.490794	0.693473	1	12	9.39723	11.0271	17.9136	7	5.19102	5.61935	9.15327	10	7.04015	7.51414	12.5846	12	7.9266	8.09568	11.5799	16	11.9982	12.2016	16.2187	21	13.4194	13.5407	18.607
Synpcc7942_1164	CP000100	1197417..1198841	conserved hypothetical protein	25.0703	3.29291	1.71936	8.36046e-07	1.5423e-05	0.00220549	10	6.46265	7.58356	14.928	14	8.56791	9.27488	18.3065	4	2.32399	2.48046	5.03385	28	15.2636	15.5892	27.0198	50	30.9427	31.4674	50.6833	55	29.0047	29.267	48.7327
Synpcc7942_1165	CP000100	complement(1198844..1199239)	hypothetical protein	12.6069	5.8364	2.54508	0.012313	0.0540781	1	1	2.32558	2.72893	1.4928	1	2.20225	2.38397	1.30761	0	0	0	0	7	13.7314	14.0243	6.75494	4	8.90775	9.05879	4.05467	8	15.1815	15.3188	7.08839
Synpcc7942_1166	CP000100	1199437..1200762	conserved hypothetical protein	18.8071	1.46376	0.549676	0.0489904	0.14686	1	14	9.72322	11.4097	20.8991	20	13.1537	14.2391	26.1522	11	6.86813	7.33053	13.8431	31	18.1606	18.548	29.9147	26	17.2915	17.5847	26.3553	37	20.969	21.1587	32.7838
Synpcc7942_1167	CP000100	complement(1200773..1201330)	conserved hypothetical protein	13.8685	1.01515	0.0216936	0.963258	0.984835	1	9	14.8537	17.43	13.4352	5	7.81444	8.45923	6.53805	6	8.90239	9.50175	7.55078	15	20.8819	21.3273	14.4749	8	12.6433	12.8576	8.10933	6	8.08048	8.15356	5.31629
Synpcc7942_1168	CP000100	complement(1201327..1202109)	circadian phase modifier CpmA	45.2798	1.71394	0.777315	0.00212664	0.0138863	1	13	15.29	17.942	19.4064	19	21.1619	22.908	24.8446	22	23.2622	24.8283	27.6862	41	40.6757	41.5433	39.5647	47	52.9346	53.8321	47.6423	44	42.229	42.611	38.9862
Synpcc7942_1169	CP000100	complement(1202102..1203865)	oligopeptide-binding protein of oligopeptide ABC transporter	13.9724	-1.03773	-0.0534365	0.841554	0.927623	1	23	12.0076	14.0902	34.3343	24	11.8652	12.8442	31.3826	20	9.38687	10.0189	25.1693	25	11.0092	11.244	24.1248	32	15.9976	16.2689	32.4373	35	14.9104	15.0453	31.0117
Synpcc7942_1170	CP000100	complement(1203837..1204319)	MECDP-synthase	65.082	1.64077	0.714373	0.00656664	0.0332491	1	12	22.8802	26.8486	17.9136	19	34.3059	37.1366	24.8446	19	32.5684	34.7611	23.9108	46	73.9816	75.5597	44.3896	40	73.0325	74.2709	40.5467	31	48.2319	48.6682	27.4675
Synpcc7942_1171	CP000100	complement(1204598..1206109)	conserved hypothetical protein	8.84953	-1.08208	-0.113813	0.726152	0.85403	1	15	9.13619	10.7208	22.3919	11	6.34458	6.86809	14.3837	12	6.57081	7.0132	15.1016	19	9.76146	9.96968	18.3348	16	9.33193	9.49016	16.2187	15	7.4552	7.52263	13.2907
Synpcc7942_1172	CP000100	complement(1206148..1207596)	apolipoprotein N-acyltransferase	36.1637	1.0597	0.0836501	0.694003	0.834829	1	25	15.889	18.6449	37.3199	50	30.0929	32.5759	65.3805	56	31.997	34.1512	70.4739	58	31.0937	31.757	55.9695	59	35.9077	36.5165	59.8063	80	41.4898	41.8651	70.8839
Synpcc7942_1173	CP000100	1207866..1209134	conserved hypothetical protein	19.0534	1.28843	0.365611	0.210529	0.410478	1	18	13.0628	15.3285	26.8703	16	10.9956	11.9029	20.9218	15	9.78631	10.4452	18.8769	34	20.8128	21.2567	32.8097	31	21.5429	21.9081	31.4237	25	14.8047	14.9386	22.1512
Synpcc7942_1174	CP000100	complement(1209224..1209343)	photosystem II PsbJ protein	1982.79	-1.15141	-0.203399	0.185671	0.374752	1	222	1703.72	1999.22	331.401	226	1642.44	1777.96	295.52	277	1911.12	2039.79	348.594	306	1980.86	2023.11	295.287	251	1844.57	1875.85	254.43	339	2122.94	2142.14	300.371
Synpcc7942_1175	CP000100	complement(1209424..1209546)	photosystem II protein L	2705.54	-1.6909	-0.757795	2.79609e-07	5.85404e-06	0.000737609	378	2830.17	3321.05	564.277	382	2708.45	2931.93	499.507	383	2578	2751.57	481.991	309	1951.49	1993.12	298.182	332	2380.33	2420.69	336.537	321	1961.19	1978.93	284.422
Synpcc7942_1176	CP000100	complement(1209559..1209693)	cytochrome b559, beta subunit	2760.71	-1.56049	-0.642001	2.79677e-05	0.000351328	0.0737789	400	2728.68	3201.95	597.119	385	2487.08	2692.29	503.43	500	3066.38	3272.82	629.231	401	2307.4	2356.62	386.962	334	2181.81	2218.8	338.565	438	2438.15	2460.2	388.089
Synpcc7942_1177	CP000100	complement(1209715..1209966)	cytochrome b559, alpha subunit	4001.08	-1.25353	-0.325992	0.022047	0.0832044	1	994	3632.55	4262.6	1483.84	1122	3882.88	4203.27	1467.14	1215	3991.77	4260.52	1529.03	1271	3917.94	4001.51	1226.5	1189	4160.88	4231.43	1205.25	1316	3924.42	3959.91	1166.04
Synpcc7942_1178	CP000100	complement(1210031..1211080)	photosystem II stability/assembly factor	127.562	-1.06954	-0.0969963	0.587725	0.768466	1	113	99.1094	116.299	168.686	124	102.99	111.488	162.144	142	111.967	119.505	178.702	180	133.167	136.007	173.698	142	119.262	121.284	143.941	182	130.257	131.435	161.261
Synpcc7942_1179	CP000100	complement(1211113..1211529)	rubredoxin	333.81	1.12289	0.16722	0.240498	0.449316	1	87	192.136	225.461	129.873	115	240.505	260.35	150.375	126	250.164	267.006	158.566	158	294.33	300.608	152.469	152	321.448	326.899	154.077	214	385.654	389.142	189.614
Synpcc7942_1180	CP000100	1211703..1212104	NADH dehydrogenase subunit 3	952.51	1.28291	0.359419	0.0382432	0.123483	1	213	487.954	572.587	317.966	294	637.798	690.425	384.437	287	591.079	630.874	361.179	614	1186.47	1211.77	592.505	403	884.061	899.051	408.508	421	787.002	794.12	373.027
Synpcc7942_1181	CP000100	1212095..1212802	NADH-quinone oxidoreductase, B subunit	572.625	1.1444	0.194597	0.237601	0.44707	1	248	322.585	378.536	370.213	338	416.337	450.691	441.972	356	416.3	444.328	448.013	631	692.323	707.091	608.91	445	554.281	563.68	451.082	444	471.27	475.532	393.406
Synpcc7942_1182	CP000100	1212795..1213313	NADH dehydrogenase I subunit J	542.447	1.16191	0.216502	0.24952	0.457424	1	173	306.976	360.219	258.254	224	376.394	407.451	292.905	249	397.211	423.954	313.357	453	678.022	692.485	437.141	263	446.881	454.458	266.594	347	502.437	506.982	307.459
Synpcc7942_1183	CP000100	1213480..1214214	conserved hypothetical protein	252.425	1.06354	0.0888775	0.50164	0.70203	1	117	146.597	172.023	174.657	172	204.081	220.921	224.909	171	192.619	205.587	215.197	243	256.822	262.3	234.493	216	259.161	263.555	218.952	236	241.293	243.475	209.108
Synpcc7942_1184	CP000100	1214239..1215141	6-pyruvoyl-tetrahydropterin synthase-like protein	141.636	-1.09462	-0.130424	0.356222	0.563113	1	111	113.204	132.838	165.7	105	101.406	109.773	137.299	152	139.362	148.745	191.286	143	123.016	125.64	137.994	160	156.256	158.905	162.187	175	145.636	146.954	155.059
Synpcc7942_1185	CP000100	1215373..1215648	conserved hypothetical protein	22.8263	-1.55825	-0.639923	0.157888	0.335083	1	5	16.6835	19.5771	7.46398	5	15.7988	17.1024	6.53805	12	35.9966	38.4201	15.1016	6	16.8871	17.2473	5.78995	6	19.171	19.4961	6.082	8	21.7822	21.9792	7.08839
Synpcc7942_1186	CP000100	1215652..1216350	putative riboflavin-specific deaminase	10.0432	-1.61857	-0.694718	0.113673	0.272856	1	9	11.8574	13.9141	13.4352	8	9.98102	10.8046	10.4609	7	8.29107	8.84927	8.80924	7	7.77918	7.94512	6.75494	8	10.0929	10.264	8.10933	6	6.45051	6.50885	5.31629
Synpcc7942_1187	CP000100	1216357..1217532	conserved hypothetical protein	21.111	-1.19305	-0.254651	0.293837	0.505638	1	26	20.3607	23.8921	38.8127	32	23.7304	25.6884	41.8435	20	14.0803	15.0283	25.1693	32	21.1376	21.5885	30.8797	29	21.7467	22.1155	29.3963	32	20.4485	20.6335	28.3536
Synpcc7942_1188	CP000100	1217650..1218042	Ap-4-A phosphorylase II-like protein	217.058	1.94336	0.958557	3.90485e-06	6.05941e-05	0.010301	33	77.3298	90.7423	49.2623	36	79.8862	86.4779	47.074	47	99.0136	105.68	59.1477	92	181.848	185.727	88.7792	89	199.71	203.097	90.2163	141	269.616	272.055	124.933
Synpcc7942_1189	CP000100	complement(1218046..1218630)	molybdenum cofactor guanylyltransferase	152.194	1.91267	0.935589	2.68937e-07	5.72142e-06	0.000709456	27	42.5044	49.8765	40.3055	48	71.5562	77.4605	62.7653	48	67.9321	72.5056	60.4062	112	148.722	151.894	108.079	96	144.717	147.171	97.312	127	163.143	164.618	112.528
Synpcc7942_1190	CP000100	complement(1218720..1220180)	leucyl aminopeptidase. Metallo peptidase. MEROPS family M17	34.1787	-1.32232	-0.40307	0.0326034	0.110601	1	60	37.8205	44.3802	89.5678	60	35.8148	38.77	78.4566	51	28.9008	30.8465	64.1816	60	31.9017	32.5822	57.8995	51	30.7839	31.3059	51.697	73	37.5485	37.8881	64.6816
Synpcc7942_1191	CP000100	1220349..1220900	guanylate kinase	20.39	-1.02739	-0.0389816	0.914611	0.963941	1	8	13.3468	15.6617	11.9424	15	23.6981	25.6535	19.6142	8	11.9989	12.8067	10.0677	11	15.4798	15.81	10.6149	9	14.3783	14.6221	9.123	23	31.3118	31.5951	20.3791
Synpcc7942_1192	CP000100	complement(1220990..1221583)	conserved hypothetical protein	132.502	-1.26345	-0.337367	0.0912782	0.232425	1	84	130.232	152.82	125.395	92	135.071	146.217	120.3	88	122.655	130.913	110.745	105	137.314	140.243	101.324	73	108.378	110.215	73.9976	120	151.815	153.188	106.326
Synpcc7942_1193	CP000100	complement(1221676..1222398)	Phospholipid/glycerol acyltransferase	97.4101	-1.4038	-0.489341	0.0100867	0.0471784	1	72	91.7107	107.617	107.481	77	92.8783	100.542	100.686	94	107.641	114.888	118.295	74	79.5072	81.2031	71.4094	90	109.776	111.637	91.23	82	85.2306	86.0015	72.656
Synpcc7942_1194	CP000100	1222698..1223495	pyridoxal phosphate biosynthetic protein PdxJ	40.54	1.0369	0.05228	0.819381	0.9105	1	22	25.389	29.7926	32.8415	35	38.2496	41.4057	45.7664	25	25.9374	27.6837	31.4616	41	39.9111	40.7625	39.5647	39	43.0988	43.8296	39.533	41	38.6101	38.9593	36.328
Synpcc7942_1195	CP000100	1223721..1224221	conserved hypothetical protein	153.143	-1.15575	-0.208835	0.228929	0.434783	1	81	148.893	174.717	120.917	71	123.59	133.788	92.8403	80	132.203	141.104	100.677	77	119.389	121.936	74.3044	102	179.542	182.586	103.394	107	160.497	161.948	94.8072
Synpcc7942_1196	CP000100	1224298..1224534	conserved hypothetical protein	122.015	-1.1873	-0.24768	0.276528	0.485997	1	27	104.916	123.113	40.3055	34	125.11	135.433	44.4587	30	104.8	111.856	37.7539	47	154.05	157.336	45.3546	28	104.187	105.953	28.3827	34	107.808	108.783	30.1257
Synpcc7942_1197	CP000100	complement(1224841..1225728)	indole-3-glycerol phosphate synthase	71.4911	-1.42824	-0.514238	0.00953867	0.0453388	1	65	67.4103	79.1022	97.0318	70	68.7459	74.4184	91.5327	84	78.317	83.5897	105.711	74	64.7339	66.1147	71.4094	63	62.5649	63.6258	63.861	81	68.5475	69.1675	71.77
Synpcc7942_1198	CP000100	complement(1225805..1227244)	dihydrolipoamide dehydrogenase	165.509	-1.30688	-0.386127	0.0231154	0.0864942	1	259	165.639	194.368	386.634	278	168.362	182.254	363.516	282	162.135	173.051	354.886	311	167.769	171.347	300.112	288	176.374	179.364	291.936	292	152.384	153.763	258.726
Synpcc7942_1199	CP000100	complement(1227303..1228007)	probable tRNA/rRNA methyltransferase	50.0283	1.1393	0.188152	0.422077	0.629062	1	19	24.8193	29.1241	28.3631	28	34.6362	37.4942	36.6131	35	41.1025	43.8698	44.0462	41	45.176	46.1396	39.5647	37	46.2824	47.0672	37.5057	55	58.6264	59.1567	48.7327
Synpcc7942_1200	CP000100	complement(1228048..1229061)	conserved hypothetical protein	19.1368	-1.46483	-0.550732	0.0645669	0.181586	1	20	18.1643	21.3148	29.8559	20	17.201	18.6203	26.1522	27	22.0453	23.5295	33.9785	24	18.386	18.7781	23.1598	17	14.7848	15.0355	17.2323	24	17.7866	17.9475	21.2652
Synpcc7942_1201	CP000100	complement(1229078..1230508)	probable glycosyltransferase	47.0042	-1.44688	-0.532944	0.00148656	0.0105987	1	72	46.336	54.3727	107.481	87	53.0202	57.3951	113.762	72	41.6565	44.461	90.6093	71	38.5418	39.3639	68.5144	76	46.8357	47.6299	77.0386	80	42.0117	42.3917	70.8839
Synpcc7942_1202	CP000100	complement(1230512..1232980)	conserved hypothetical protein	38.5611	-1.16737	-0.223257	0.223827	0.427721	1	79	29.4667	34.5776	117.931	101	35.6749	38.6185	132.069	114	38.2273	40.8009	143.465	130	40.9011	41.7736	125.449	102	36.432	37.0497	103.394	126	38.3503	38.6972	111.642
Synpcc7942_1203	CP000100	complement(1233050..1233463)	conserved hypothetical protein	3.8607	-1.18918	-0.249964	0.76951	0.87942	1	2	4.44893	5.22057	2.98559	1	2.1065	2.28032	1.30761	2	3.99962	4.2689	2.51693	1	1.87634	1.91637	0.964992	2	4.26023	4.33247	2.02733	3	5.44554	5.49479	2.65815
Synpcc7942_1204	CP000100	complement(1233460..1233774)	Prevent-host-death protein	4.30564	1.62033	0.696289	0.545814	0.73754	1	0	0	0	0	1	2.76854	2.99699	1.30761	1	2.62832	2.80528	1.25846	2	4.9321	5.03731	1.92998	2	5.59916	5.6941	2.02733	1	2.38566	2.40724	0.886049
Synpcc7942_1205	CP000100	1233775..1233939	phage_integrase-like	0	#N/A	#N/A	#N/A	#N/A	#N/A	0	0	0	0	0	0	0	0	0	0	0	0	0	0	0	0	0	0	0	0	0	0	0	0
Synpcc7942_1206	CP000100	1233936..1234211	conserved hypothetical protein	4.726	2.83388	1.50278	0.281909	0.491524	1	0	0	0	0	0	0	0	0	1	2.99972	3.20168	1.25846	1	2.81452	2.87455	0.964992	1	3.19517	3.24935	1.01367	3	8.16831	8.24219	2.65815
Synpcc7942_1207	CP000100	complement(1234338..1234601)	Addiction module toxin, Txe/YoeB	25.2252	1.24515	0.316324	0.518724	0.715687	1	4	13.9535	16.3736	5.97119	6	19.8203	21.4557	7.84566	4	12.5443	13.3888	5.03385	11	32.3669	33.0574	10.6149	7	23.3829	23.7793	7.09566	7	19.9257	20.1059	6.20234
Synpcc7942_1208	CP000100	complement(1234594..1234848)	Prevent-host-death protein	38.1191	1.66856	0.738607	0.1098	0.266225	1	2	7.22297	8.47575	2.98559	5	17.0998	18.5108	6.53805	8	25.974	27.7227	10.0677	6	18.2778	18.6677	5.78995	15	51.8746	52.7542	15.205	15	44.205	44.6048	13.2907
Synpcc7942_1209	CP000100	complement(1234970..1235230)	conserved hypothetical protein	150.687	1.08726	0.120695	0.660288	0.813944	1	40	141.138	165.618	59.7119	21	70.1683	75.9581	27.4598	32	101.508	108.342	40.2708	41	122.027	124.63	39.5647	67	226.38	230.218	67.9156	36	103.653	104.591	31.8978
Synpcc7942_1210	CP000100	complement(1235233..1235481)	conserved hypothetical protein	39.5828	1.71385	0.777238	0.0832731	0.217699	1	9	33.2866	39.0599	13.4352	3	10.5071	11.3741	3.92283	3	9.97497	10.6465	3.77539	13	40.5562	41.4213	12.5449	11	38.958	39.6186	11.1503	13	39.2341	39.589	11.5186
Synpcc7942_1211	CP000100	complement(1235481..1235825)	probable molybdopterin-guanine dinucleotide biosynthesis protein A	39.4539	1.02503	0.0356678	0.922693	0.970133	1	12	32.0323	37.5881	17.9136	9	22.7502	24.6274	11.7685	14	33.5968	35.8588	17.6185	27	60.7935	62.0903	26.0548	14	35.7859	36.3927	14.1913	10	21.7822	21.9792	8.86049
Synpcc7942_1212	CP000100	complement(1235830..1236090)	conserved hypothetical protein	50.702	2.04362	1.03113	0.0166333	0.0667597	1	5	17.6423	20.7023	7.46398	8	26.7308	28.9364	10.4609	4	12.6885	13.5427	5.03385	17	50.5966	51.6759	16.4049	13	43.9244	44.6692	13.1777	20	57.585	58.1058	17.721
Synpcc7942_1213	CP000100	1236470..1236886	virulence associated protein C	22.4748	-1.01829	-0.026151	0.946338	0.981332	1	11	24.2931	28.5066	16.4208	5	10.4567	11.3195	6.53805	9	17.8688	19.0719	11.3262	15	27.9427	28.5387	14.4749	11	23.2627	23.6571	11.1503	9	16.2191	16.3658	7.97444
Synpcc7942_1214	CP000100	1237017..1237520	Glutathione peroxidase	36.9571	1.85305	0.889904	0.00989769	0.0467086	1	7	12.7907	15.0091	10.4496	10	17.3034	18.7312	13.0761	9	14.7843	15.7797	11.3262	20	30.8257	31.4832	19.2998	27	47.2429	48.044	27.369	22	32.8029	33.0996	19.4931
Synpcc7942_1215	CP000100	1237546..1238553	acyl-CoA dehydrogenase family protein-like	7.45634	1.30136	0.380018	0.431136	0.639293	1	7	6.39533	7.50457	10.4496	3	2.59551	2.80967	3.92283	5	4.10676	4.38325	6.29231	8	6.16513	6.29664	7.71993	10	8.74869	8.89703	10.1367	10	7.4552	7.52263	8.86049
Synpcc7942_1216	CP000100	complement(1238550..1240109)	circadian clock protein KaiC	45.1527	1.51404	0.598401	0.0203232	0.0781526	1	48	28.3363	33.251	71.6542	49	27.3926	29.6529	64.0729	23	12.2065	13.0284	28.9446	56	27.8854	28.4802	54.0395	94	53.1382	54.0392	95.2846	113	54.4344	54.9268	100.124
Synpcc7942_1217	CP000100	complement(1240159..1240467)	circadian clock protein KaiB	91.8778	1.2081	0.272738	0.292272	0.504032	1	23	68.5481	80.4373	34.3343	25	70.5575	76.3795	32.6903	13	34.8317	37.1767	16.36	26	65.3624	66.7566	25.0898	43	122.719	124.8	43.5877	36	87.5516	88.3434	31.8978
Synpcc7942_1218	CP000100	complement(1240557..1241411)	circadian clock protein KaiA	48.4121	1.21427	0.280094	0.209537	0.409149	1	31	33.3904	39.1818	46.2767	33	33.6597	36.437	43.1511	25	24.2083	25.8381	31.4616	35	31.7991	32.4774	33.7747	58	59.8226	60.8369	58.7926	61	53.6147	54.0996	54.049
Synpcc7942_1219	CP000100	1241649..1242032	LSU ribosomal protein L21P	2948.78	1.10621	0.14563	0.337301	0.547358	1	794	1904.21	2234.49	1185.28	958	2175.69	2355.21	1252.69	959	2067.65	2206.86	1206.87	1658	3354.02	3425.57	1599.96	1196	2746.65	2793.22	1212.34	1403	2745.66	2770.49	1243.13
Synpcc7942_1220	CP000100	1242067..1242333	LSU ribosomal protein L27P	2656.67	1.05172	0.0727506	0.643892	0.802797	1	501	1728.03	2027.75	747.891	562	1835.64	1987.1	734.877	727	2254.3	2406.08	914.902	1027	2987.94	3051.68	991.046	773	2553.12	2596.41	783.564	863	2428.95	2450.92	764.66
Synpcc7942_1221	CP000100	complement(1242455..1242832)	response regulator receiver domain protein (CheY-like)	91.6766	-1.17815	-0.236529	0.308414	0.518132	1	37	90.1438	105.779	55.2335	41	94.5919	102.397	53.612	28	61.3276	65.4565	35.237	34	69.8715	71.3619	32.8097	53	123.648	125.745	53.7243	41	81.5102	82.2474	36.328
Synpcc7942_1222	CP000100	1242925..1243809	tRNA pseudouridine synthase B	14.3602	1.03056	0.043431	0.899513	0.955799	1	10	10.406	12.2108	14.928	10	9.85414	10.6672	13.0761	12	11.2261	11.9819	15.1016	13	11.4107	11.6541	12.5449	19	18.9328	19.2538	19.2597	15	12.737	12.8522	13.2907
Synpcc7942_1223	CP000100	complement(1243830..1245008)	DevC protein	53.7646	-1.05794	-0.0812536	0.689701	0.833073	1	53	41.3988	48.5792	79.1182	57	42.1622	45.6411	74.5338	67	47.049	50.2166	84.317	76	50.074	51.1422	73.3394	72	53.8545	54.7677	72.984	90	57.3652	57.8841	79.7444
Synpcc7942_1224	CP000100	complement(1244992..1246092)	ABC-transporter membrane fusion protein	92.7678	1.11728	0.159987	0.302113	0.512195	1	74	61.8971	72.6328	110.467	79	62.5751	67.7384	103.301	88	66.1736	70.6288	110.745	137	96.6598	98.7217	132.204	116	92.9125	94.4879	117.585	130	88.7311	89.5337	115.186
Synpcc7942_1225	CP000100	complement(1246181..1246927)	phycocyanobilin:ferredoxin oxidoreductase	286.188	-2.6593	-1.41104	0	0	0	238	293.415	344.306	355.286	242	282.525	305.837	316.442	255	282.624	301.652	320.908	126	131.028	133.823	121.589	131	154.651	157.274	132.79	136	136.816	138.054	120.503
Synpcc7942_1226	CP000100	1247104..1248369	processing protease	113.207	1.20297	0.266597	0.0622384	0.176543	1	90	65.4688	76.824	134.352	117	80.5961	87.2464	152.99	108	70.6284	75.3835	135.914	196	120.264	122.829	189.138	153	106.576	108.384	155.091	190	112.782	113.802	168.349
Synpcc7942_1227	CP000100	complement(1248593..1249327)	DNA repair protein RadC	54.852	2.66619	1.41478	5.97303e-05	0.000676036	0.157568	12	15.0356	17.6434	17.9136	17	20.1708	21.8352	22.2294	10	11.2642	12.0226	12.5846	25	26.422	26.9856	24.1248	64	76.7885	78.0905	64.8746	60	61.3456	61.9005	53.1629
Synpcc7942_1228	CP000100	1249355..1250224	conserved hypothetical protein	10.3591	-1.29613	-0.374212	0.311945	0.522814	1	10	10.5854	12.4214	14.928	10	10.024	10.8512	13.0761	11	10.468	11.1727	13.8431	13	11.6075	11.8551	12.5449	8	8.10913	8.24663	8.10933	13	11.2291	11.3306	11.5186
Synpcc7942_1229	CP000100	complement(1250193..1250987)	precorrin-4 C11-methyltransferase	10.5193	-1.14808	-0.199228	0.619457	0.78526	1	10	11.584	13.5932	14.928	5	5.48485	5.93742	6.53805	10	10.4141	11.1153	12.5846	9	8.79403	8.98162	8.68492	12	13.3112	13.5369	12.164	10	9.45263	9.53813	8.86049
Synpcc7942_1230	CP000100	complement(1250977..1251846)	prolipoprotein diacylglyceryl transferase	27.5053	1.04178	0.0590513	0.820551	0.911416	1	22	23.2878	27.327	32.8415	17	17.0409	18.447	22.2294	21	19.9843	21.3298	26.4277	29	25.8935	26.4459	27.9848	32	32.4365	32.9865	32.4373	28	24.1857	24.4045	24.8094
Synpcc7942_1231	CP000100	complement(1251930..1252904)	apocytochrome f component of cytochrome b6/f complex	453.17	-1.71824	-0.780935	3.13186e-10	1.47533e-08	8.26184e-07	435	410.876	482.14	649.366	509	455.276	492.843	665.574	581	493.357	526.572	731.167	445	354.542	362.105	429.421	367	331.944	337.572	372.016	449	346.068	349.198	397.836
Synpcc7942_1232	CP000100	complement(1252950..1253489)	cytochrome b6-f complex iron-sulfur subunit	517.249	1.04	0.0565861	0.751138	0.865896	1	201	342.79	402.245	300.052	253	408.591	442.305	330.825	252	386.364	412.376	317.133	291	418.612	427.542	280.813	353	576.48	586.255	357.824	400	556.655	561.69	354.42
Synpcc7942_1233	CP000100	complement(1253790..1254473)	conserved hypothetical protein	6.50076	-1.91869	-0.940118	0.137916	0.308585	1	8	10.7711	12.6393	11.9424	4	5.09995	5.52076	5.23044	3	3.63124	3.87571	3.77539	1	1.13568	1.15991	0.964992	9	11.6035	11.8003	9.123	1	1.09866	1.1086	0.886049
Synpcc7942_1234	CP000100	1254739..1255242	conserved hypothetical protein	239.449	1.3191	0.399558	0.0323313	0.11057	1	79	144.352	169.389	117.931	83	143.618	155.469	108.532	77	126.488	135.004	96.9016	114	175.706	179.454	110.009	161	281.708	286.484	163.2	175	260.932	263.292	155.059
Synpcc7942_1235	CP000100	complement(1255757..1257946)	assimilatory nitrate reductase (ferredoxin) precursor	18.1095	1.02	0.0285677	0.884566	0.950264	1	28	11.7744	13.8166	41.7983	33	13.1411	14.2254	43.1511	41	15.4999	16.5435	51.597	49	17.3806	17.7513	47.2846	50	20.134	20.4754	50.6833	49	16.814	16.9661	43.4164
Synpcc7942_1236	CP000100	complement(1258144..1258968)	nitrate transport ATP-binding subunits C and D	718.421	1.48329	0.568805	0.000308113	0.00278357	0.812802	258	287.999	337.951	385.141	405	428.118	463.443	529.582	398	399.41	426.3	500.868	769	724.078	739.523	742.079	687	734.355	746.807	696.389	765	696.831	703.134	677.827
Synpcc7942_1237	CP000100	complement(1258978..1260957)	nitrate transport ATP-binding subunits C and D	1810.58	-2.07689	-1.05442	1.51168e-12	1.17289e-10	3.98781e-09	3246	1509.76	1771.62	4845.62	4452	1960.88	2122.68	5821.48	4690	1961.09	2093.12	5902.19	3147	1234.65	1260.99	3036.83	2387	1063.14	1081.17	2419.62	2898	1099.9	1109.85	2567.77
Synpcc7942_1238	CP000100	complement(1260972..1261811)	nitrate transport permease	2506.73	-3.21013	-1.68263	0	0	0	2079	2279.3	2674.63	3103.52	2481	2575.78	2788.32	3244.18	2704	2665.12	2844.55	3402.88	1175	1086.6	1109.78	1133.87	918	963.755	980.097	930.546	1118	1000.19	1009.24	990.603
Synpcc7942_1239	CP000100	complement(1261868..1263199)	ABC-type nitrate/nitrite transport system substrate-binding protein	1611.32	-3.05434	-1.61086	0	0	0	2084	1440.85	1690.76	3110.99	2455	1607.35	1739.97	3210.18	2873	1785.75	1905.98	3615.56	1040	606.516	619.453	1003.59	1131	748.793	761.49	1146.46	1269	715.941	722.417	1124.4
Synpcc7942_1240	CP000100	complement(1263263..1264801)	assimilatory nitrite reductase (ferredoxin) precursor	637.895	-1.55097	-0.633171	0.000283885	0.00261849	0.748888	933	558.301	655.136	1392.78	1115	631.827	683.961	1457.99	1345	723.558	772.272	1692.63	1121	565.822	577.892	1081.76	926	530.61	539.607	938.655	1048	511.732	516.36	928.579
Synpcc7942_1241	CP000100	1265088..1266137	nitrite reductase related protein	100.593	-1.43918	-0.525247	0.00443724	0.0247997	1	114	99.9865	117.329	170.179	111	92.1925	99.7996	145.145	139	109.601	116.98	174.926	88	65.1038	66.4925	84.9193	105	88.1868	89.6821	106.435	169	120.953	122.047	149.742
Synpcc7942_1242	CP000100	1266128..1267057	transcriptional regulator, LysR family	56.5861	-1.48681	-0.572223	0.00708325	0.0353894	1	46	45.5513	53.4519	68.6686	66	61.8903	66.9971	86.3023	70	62.3167	66.5122	88.0924	53	44.2696	45.2139	51.1446	47	44.5675	45.3232	47.6423	74	59.7955	60.3364	65.5676
Synpcc7942_1243	CP000100	complement(1267422..1268117)	cyclic nucleotide-binding domain (cNMP-BD) protein	21.0765	-1.0872	-0.120616	0.698177	0.836797	1	14	18.5244	21.7374	20.8991	13	16.2891	17.6331	16.9989	15	17.8432	19.0445	18.8769	13	14.5093	14.8188	12.5449	18	22.8069	23.1936	18.246	24	25.9132	26.1476	21.2652
Synpcc7942_1244	CP000100	1268365..1269663	ATPase	23.5992	-1.18176	-0.240936	0.328168	0.539045	1	31	21.9775	25.7894	46.2767	41	27.5256	29.7968	53.612	24	15.2965	16.3263	30.2031	40	23.9201	24.4304	38.5997	29	19.6876	20.0214	29.3963	47	27.19	27.4359	41.6443
Synpcc7942_1245	CP000100	1270001..1270345	conserved hypothetical protein	18.4507	1.3901	0.47519	0.379283	0.583963	1	3	8.00807	9.39703	4.47839	1	2.5278	2.73638	1.30761	8	19.1982	20.4907	10.0677	11	24.7677	25.2961	10.6149	6	15.3368	15.5969	6.082	7	15.2475	15.3854	6.20234
Synpcc7942_1246	CP000100	1270803..1272317	carotene isomerase	36.3698	-1.09911	-0.136337	0.459865	0.665187	1	46	27.9622	32.8121	68.6686	54	31.0844	33.6493	70.6109	60	32.789	34.9965	75.5078	81	41.5322	42.4182	78.1643	59	34.3434	34.9257	59.8063	67	33.234	33.5346	59.3653
Synpcc7942_1247	CP000100	1272322..1272561	conserved hypothetical protein	13.7168	-1.07224	-0.100623	0.872868	0.943828	1	4	15.3488	18.011	5.97119	2	7.26743	7.86709	2.61522	3	10.349	11.0458	3.77539	3	9.71008	9.91721	2.89497	6	22.0467	22.4205	6.082	3	9.39355	9.47852	2.65815
Synpcc7942_1248	CP000100	1272551..1273123	conserved hypothetical protein	44.0306	-1.34413	-0.426672	0.0735866	0.199304	1	34	54.645	64.1228	50.7551	30	45.6592	49.4267	39.2283	22	31.7876	33.9277	27.6862	27	36.6034	37.3842	26.0548	29	44.632	45.3888	29.3963	35	45.9022	46.3174	31.0117
Synpcc7942_1249	CP000100	complement(1273621..1273755)	photosystem I reactionCenter subunit IX	2570.86	-1.12594	-0.171125	0.305679	0.516397	1	341	2326.2	2729.66	509.044	318	2054.26	2223.76	415.82	370	2269.12	2421.89	465.631	459	2641.14	2697.48	442.931	398	2599.88	2643.96	403.439	444	2471.55	2493.9	393.406
Synpcc7942_1250	CP000100	complement(1273781..1274260)	photosystem I reaction center subunit III precursor	3312	-1.11199	-0.15315	0.378467	0.583175	1	1388	2663.02	3124.9	2072	1652	3001.45	3249.11	2160.17	1630	2811.49	3000.77	2051.29	2088	3379.11	3451.19	2014.9	1724	3167.37	3221.08	1747.56	2165	3389.51	3420.16	1918.3
Synpcc7942_1251	CP000100	1274438..1275487	O-sialoglycoprotein endopeptidase	8.33364	1.35411	0.437346	0.318764	0.530451	1	5	4.38537	5.14599	7.46398	6	4.98338	5.39457	7.84566	6	4.73098	5.0495	7.55078	11	8.13797	8.31156	10.6149	9	7.55887	7.68703	9.123	13	9.30409	9.38824	11.5186
Synpcc7942_1252	CP000100	1275556..1276833	DNA repair protein RAD32-like	33.8779	1.21097	0.276163	0.204303	0.401303	1	22	15.8532	18.6029	32.8415	35	23.8836	25.8543	45.7664	37	23.9696	25.5833	46.5631	54	32.8228	33.523	52.1095	52	35.8819	36.4904	52.7106	56	32.9289	33.2267	49.6187
Synpcc7942_1253	CP000100	complement(1276940..1277221)	conserved hypothetical protein	324.646	1.44482	0.530885	0.00392827	0.0226757	1	41	133.894	157.117	61.2046	74	228.847	247.73	96.7631	53	155.602	166.078	66.6985	134	369.121	376.995	129.309	92	287.702	292.58	93.2573	119	317.116	319.984	105.44
Synpcc7942_1254	CP000100	1277460..1277855	cyclic nucleotide-binding domain (cNMP-BD) protein	2475.4	3.81878	1.93311	4.18087e-09	1.43236e-07	1.10291e-05	199	462.79	543.058	297.066	224	493.304	534.008	292.905	259	541.495	577.951	325.942	1887	3701.6	3780.56	1820.94	1370	3050.91	3102.64	1388.72	355	673.679	679.772	314.547
Synpcc7942_1255	CP000100	complement(1277852..1279015)	L-cysteine/cystine lyase	282.796	4.00235	2.00085	2.04585e-10	1.01829e-08	5.39696e-07	58	45.8882	53.8472	86.5822	67	50.1977	54.3397	87.6099	93	66.1484	70.6019	117.037	546	364.378	372.151	526.885	517	391.689	398.33	524.066	143	92.3215	93.1565	126.705
Synpcc7942_1256	CP000100	1279079..1279633	glutathione S-transferase	95.8128	1.08453	0.117066	0.591068	0.769994	1	36	59.7359	70.0967	53.7407	46	72.2814	78.2456	60.1501	47	70.1123	74.8327	59.1477	75	104.974	107.213	72.3744	62	98.5149	100.185	62.8473	62	83.9496	84.7089	54.935
Synpcc7942_1257	CP000100	1279685..1281532	chloride channel-like	51.3669	-1.2345	-0.303927	0.104499	0.258116	1	88	43.8537	51.4599	131.366	103	48.6068	52.6175	134.684	120	53.7612	57.3807	151.016	143	60.11	61.3922	137.994	93	44.3797	45.1322	94.271	122	49.611	50.0597	108.098
Synpcc7942_1258	CP000100	1281532..1281945	conserved hypothetical protein	16.7827	-1.24006	-0.310405	0.530669	0.724964	1	6	13.3468	15.6617	8.95678	5	10.5325	11.4016	6.53805	11	21.9979	23.479	13.8431	4	7.50538	7.66547	3.85997	15	31.9517	32.4935	15.205	6	10.8911	10.9896	5.31629
Synpcc7942_1259	CP000100	1281993..1283171	arsenite-activated ATPase (arsA)	195.284	-1.26295	-0.336799	0.0300473	0.105265	1	221	172.625	202.566	329.908	240	177.525	192.173	313.826	307	215.583	230.097	386.348	308	202.932	207.26	297.217	258	192.979	196.251	261.526	298	189.943	191.661	264.043
Synpcc7942_1260	CP000100	1283244..1284071	conserved hypothetical protein	273.263	1.07924	0.110014	0.563045	0.750157	1	175	194.641	228.4	261.239	185	194.851	210.929	241.908	191	190.982	203.84	240.366	313	293.648	299.912	302.042	275	292.891	297.857	278.758	257	233.251	235.36	227.715
Synpcc7942_1261	CP000100	complement(1284223..1285014)	triosephosphate isomerase	92.4759	1.00269	0.00387396	0.983238	0.992686	1	70	81.3952	95.5127	104.496	56	61.663	66.751	73.2262	68	71.0842	75.87	85.5755	91	89.2543	91.1582	87.8142	71	79.0563	80.3968	71.9703	115	109.117	110.104	101.896
Synpcc7942_1262	CP000100	complement(1285028..1286647)	uncharacterized FAD-dependent dehydrogenase	36.6043	1.13536	0.183146	0.397196	0.601494	1	45	25.5813	30.0183	67.1758	50	26.9164	29.1374	65.3805	43	21.9757	23.4552	54.1139	83	39.7993	40.6483	80.0943	63	34.2949	34.8764	63.861	77	35.7187	36.0418	68.2258
Synpcc7942_1263	CP000100	complement(1286711..1287835)	N6-adenine-specific DNA methylase-like	103.794	2.48016	1.31043	4.19771e-10	1.87688e-08	1.10736e-06	37	30.2883	35.5416	55.2335	47	36.434	39.4403	61.4577	40	29.4372	31.4191	50.3385	166	114.622	117.067	160.189	130	101.905	103.633	131.777	142	94.854	95.7119	125.819
Synpcc7942_1264	CP000100	1287939..1289582	Na+/H+ antiporter	26.4976	-1.30802	-0.38739	0.0427999	0.133586	1	43	24.0875	28.2654	64.1902	52	27.5844	29.8605	67.9957	55	27.6981	29.5629	69.2154	61	28.8231	29.4379	58.8645	51	27.3572	27.8211	51.697	51	23.3125	23.5233	45.1885
Synpcc7942_1265	CP000100	complement(1289545..1290258)	conserved hypothetical protein	48.3198	-1.05069	-0.0713317	0.743621	0.861791	1	26	33.5352	39.3517	38.8127	36	43.971	47.5992	47.074	34	39.4249	42.0792	42.7877	44	47.8704	48.8916	42.4596	36	44.4639	45.2178	36.492	50	52.6249	53.1009	44.3024
Synpcc7942_1266	CP000100	complement(1290360..1290953)	Ham1-like protein	47.1375	-1.20322	-0.266905	0.248498	0.457117	1	27	41.8604	49.1208	40.3055	28	41.1087	44.5007	36.6131	33	45.9957	49.0924	41.5293	30	39.2326	40.0695	28.9497	39	57.9004	58.8822	39.533	35	44.2794	44.6799	31.0117
Synpcc7942_1267	CP000100	complement(1290950..1291729)	conserved hypothetical protein	77.5819	-1.27595	-0.351572	0.0658402	0.184185	1	52	61.3952	72.0439	77.6254	85	95.0356	102.877	111.147	68	72.1778	77.0373	85.5755	94	93.6151	95.612	90.7092	60	67.836	68.9862	60.82	74	71.2947	71.9395	65.5676
Synpcc7942_1268	CP000100	complement(1291777..1293231)	Phosphoglucomutase	41.6912	-1.47074	-0.55654	0.00522004	0.028103	1	62	39.2423	46.0487	92.5534	72	43.155	46.7159	94.1479	75	42.6764	45.5496	94.3847	76	40.5755	41.441	73.3394	57	34.5474	35.1332	57.779	69	35.6374	35.9597	61.1374
Synpcc7942_1269	CP000100	1293542..1294939	magnesium transporter	28.2071	-1.39402	-0.479248	0.0426644	0.13351	1	39	25.6911	30.1471	58.2191	47	29.3192	31.7385	61.4577	50	29.611	31.6045	62.9231	53	29.4497	30.0779	51.1446	56	35.3252	35.9241	56.7653	29	15.5887	15.7297	25.6954
Synpcc7942_1270	CP000100	1295129..1295425	hypothetical protein	204.089	-2.0908	-1.06406	1.17125e-06	2.0462e-05	0.00308977	70	217.054	254.701	104.496	52	152.689	165.288	67.9957	87	242.523	258.851	109.486	49	128.16	130.894	47.2846	45	133.616	135.882	45.615	48	121.452	122.551	42.5303
Synpcc7942_1271	CP000100	complement(1295438..1296175)	conserved hypothetical protein	45.7861	-1.7444	-0.802733	0.00083843	0.00657233	1	28	34.9404	41.0006	41.7983	43	50.8129	55.0056	56.2272	46	51.6049	55.0792	57.8893	28	29.4723	30.101	27.0198	36	43.0179	43.7473	36.492	31	31.5664	31.8519	27.4675
Synpcc7942_1272	CP000100	complement(1296234..1296761)	conserved hypothetical protein	18.1823	-1.09687	-0.133398	0.753983	0.867926	1	8	13.9535	16.3736	11.9424	10	16.5169	17.8797	13.0761	9	14.1123	15.0624	11.3262	6	8.82735	9.01564	5.78995	18	30.0637	30.5734	18.246	11	15.6559	15.7975	9.74654
Synpcc7942_1273	CP000100	1296812..1298347	Protein of unknown function UPF0031	15.875	-1.28274	-0.359233	0.134116	0.302908	1	25	14.9891	17.5888	37.3199	24	13.6264	14.7508	31.3826	34	18.3264	19.5602	42.7877	35	17.7007	18.0782	33.7747	24	13.7792	14.0128	24.328	33	16.1452	16.2912	29.2396
Synpcc7942_1274	CP000100	complement(1298630..1299157)	TPR repeat	152.13	-1.17751	-0.235739	0.217943	0.42018	1	72	125.581	147.362	107.481	93	153.607	166.282	121.608	87	136.419	145.603	109.486	125	183.903	187.826	120.624	66	110.233	112.103	66.902	114	162.252	163.72	101.01
Synpcc7942_1275	CP000100	complement(1299187..1300350)	conserved hypothetical protein	101.634	-1.38157	-0.466304	0.00158645	0.0111305	1	132	104.435	122.549	197.049	147	110.135	119.223	192.219	127	90.3317	96.4134	159.825	129	86.0894	87.9258	124.484	142	107.582	109.406	143.941	147	94.9039	95.7623	130.249
Synpcc7942_1276	CP000100	complement(1300381..1301163)	extracellular solute-binding protein, family 3	34.5714	1.13057	0.177054	0.545257	0.73754	1	14	16.4661	19.3221	20.8991	22	24.5032	26.525	28.7674	28	29.6064	31.5997	35.237	37	36.7073	37.4903	35.7047	22	24.7779	25.198	22.3007	44	42.229	42.611	38.9862
Synpcc7942_1277	CP000100	complement(1301174..1301524)	LSU ribosomal protein L20P	1456.75	1.15876	0.212587	0.102278	0.254058	1	326	855.335	1003.69	486.652	407	1011.23	1094.67	532.197	431	1016.62	1085.07	542.397	653	1445.17	1476	630.14	595	1494.9	1520.25	603.131	668	1430.18	1443.11	591.881
Synpcc7942_1278	CP000100	complement(1301569..1301769)	LSU ribosomal protein L35P	1374.65	1.13127	0.177946	0.334457	0.545639	1	178	815.548	957.001	265.718	189	820.026	887.689	247.138	278	1145.09	1222.18	349.853	316	1221.25	1247.3	304.937	325	1425.91	1450.08	329.442	395	1476.8	1490.15	349.989
Synpcc7942_1279	CP000100	complement(1301796..1302047)	hypothetical protein	5.83857	-2.24486	-1.16662	0.247115	0.455837	1	2	7.30895	8.57665	2.98559	2	6.92136	7.49246	2.61522	1	3.28541	3.5066	1.25846	0	0	0	0	1	3.49947	3.55881	1.01367	2	5.96416	6.01811	1.7721
Synpcc7942_1280	CP000100	complement(1302044..1303138)	conserved hypothetical protein	43.4248	1.56371	0.644978	0.00464861	0.0257086	1	30	25.2309	29.6071	44.7839	25	19.9108	21.5537	32.6903	24	18.1462	19.3679	30.2031	55	39.0177	39.85	53.0745	69	55.5697	56.512	69.943	52	35.6869	36.0097	46.0745
Synpcc7942_1281	CP000100	complement(1303144..1303836)	conserved hypothetical protein	102.954	1.11012	0.150711	0.384715	0.588539	1	55	73.0895	85.7665	82.1038	59	74.2473	80.3737	77.149	55	65.7081	70.132	69.2154	81	90.7956	92.7323	78.1643	87	110.711	112.588	88.189	99	107.355	108.326	87.7188
Synpcc7942_1282	CP000100	complement(1304480..1305463)	GTP cyclohydrolase subunit MoaA	85.2184	1.07522	0.104633	0.615014	0.78378	1	61	57.0901	66.992	91.0606	64	56.7214	61.4017	83.687	81	68.1521	72.7405	101.935	132	104.206	106.429	127.379	94	84.2435	85.6719	95.2846	88	67.2059	67.8138	77.9723
Synpcc7942_1283	CP000100	complement(1305460..1305957)	molybdopterin synthase subunit MoaE	13.7542	-1.09618	-0.132485	0.758454	0.870886	1	6	11.0955	13.02	8.95678	5	8.75594	9.47842	6.53805	9	14.9624	15.9698	11.3262	9	14.0387	14.3381	8.68492	6	10.6249	10.8051	6.082	11	16.599	16.7492	9.74654
Synpcc7942_1284	CP000100	complement(1305960..1306232)	molybdopterin converting factor subunit 1	33.9582	-1.56512	-0.646274	0.115448	0.275432	1	8	26.9869	31.6676	11.9424	13	41.5282	44.9548	16.9989	11	33.3595	35.6055	13.8431	10	28.4544	29.0614	9.64992	5	16.1514	16.4253	5.06833	14	38.5377	38.8862	12.4047
Synpcc7942_1285	CP000100	complement(1306229..1307200)	GTP cyclohydrolase subunit MoaC	9.87181	-1.86744	-0.90106	0.0253572	0.0917635	1	11	10.422	12.2297	16.4208	10	8.97213	9.71245	13.0761	12	10.2213	10.9094	15.1016	11	8.79102	8.97854	10.6149	10	9.07271	9.22655	10.1367	4	3.09253	3.1205	3.5442
Synpcc7942_1286	CP000100	1307304..1308515	molybdopterin molybdochelatase	14.6681	-1.04111	-0.0581254	0.852654	0.933708	1	12	9.1181	10.6996	17.9136	15	10.7932	11.6838	19.6142	22	15.0283	16.0401	27.6862	20	12.8186	13.092	19.2998	19	13.8247	14.0591	19.2597	28	17.361	17.518	24.8094
Synpcc7942_1287	CP000100	1309030..1310862	VCBS	51.4017	-1.17333	-0.230603	0.264872	0.47367	1	107	53.7585	63.0826	159.729	102	48.5288	52.5331	133.376	80	36.1341	38.5668	100.677	128	54.2451	55.4022	123.519	120	57.7327	58.7117	121.64	103	42.2274	42.6094	91.263
Synpcc7942_1288	CP000100	1311028..1311534	conserved hypothetical protein	13.972	1.08809	0.1218	0.824236	0.91397	1	3	5.44928	6.39443	4.47839	7	12.0407	13.0342	9.15327	7	11.4309	12.2005	8.80924	11	16.8538	17.2133	10.6149	11	19.1332	19.4576	11.1503	4	5.92887	5.9825	3.5442
Synpcc7942_1289	CP000100	1311841..1313181	putative modulator of DNA gyrase	262.445	1.31092	0.390579	0.0126844	0.0549046	1	182	124.988	146.666	271.689	244	158.68	171.774	319.057	286	176.574	188.462	359.92	475	275.155	281.025	458.371	386	253.841	258.145	391.275	461	258.34	260.677	408.469
Synpcc7942_1290	CP000100	complement(1313290..1313460)	SmtA metallothionein	2443.64	1.03777	0.0534848	0.87975	0.947257	1	217	1168.66	1371.36	323.937	236	1203.59	1302.9	308.596	641	3103.5	3312.44	806.674	546	2480.33	2533.24	526.885	183	943.753	959.755	185.501	889	3906.84	3942.18	787.698
Synpcc7942_1291	CP000100	1313561..1313929	transcriptional regulator, ArsR family	95.5367	1.3726	0.456912	0.0536567	0.158301	1	16	39.9318	46.8578	23.8847	20	47.2678	51.168	26.1522	32	71.7981	76.632	40.2708	39	82.1015	83.8528	37.6347	37	88.4258	89.9251	37.5057	57	116.083	117.133	50.5048
Synpcc7942_1292	CP000100	complement(1313939..1316023)	DNA primase	64.8284	-1.10391	-0.142618	0.30541	0.516397	1	111	49.0278	57.5314	165.7	124	51.8654	56.145	162.144	159	63.1365	67.3872	200.096	190	70.7881	72.2981	183.348	151	63.8667	64.9496	153.064	166	59.8304	60.3716	147.084
Synpcc7942_1293	CP000100	complement(1316166..1318598)	phenylalanyl-tRNA synthetase beta subunit	77.693	-1.34464	-0.427216	0.0102731	0.0477964	1	199	75.3246	88.3892	297.066	236	84.5925	91.5725	308.596	215	73.162	78.0877	270.569	257	82.0548	83.8051	248.003	208	75.3919	76.6702	210.843	222	68.5695	69.1897	196.703
Synpcc7942_1294	CP000100	1318734..1320302	serine/threonine protein kinase	124.169	1.14754	0.198549	0.132838	0.300599	1	130	76.3038	89.5383	194.064	166	92.2671	99.8804	217.063	153	80.7343	86.1698	192.545	257	127.24	129.954	248.003	208	116.908	118.89	210.843	268	128.361	129.522	237.461
Synpcc7942_1295	CP000100	complement(1320370..1321758)	Phospholipid/glycerol acyltransferase	50.4254	-1.00362	-0.00521691	0.978221	0.992318	1	50	33.1508	38.9006	74.6398	63	39.5549	42.8187	82.3794	70	41.7239	44.533	88.0924	71	39.7072	40.5542	68.5144	105	66.6639	67.7942	106.435	83	44.9051	45.3113	73.5421
Synpcc7942_1296	CP000100	1321898..1322593	conserved hypothetical protein	3.46287	1.52159	0.605581	0.481961	0.686508	1	2	2.64635	3.10534	2.98559	1	1.253	1.35639	1.30761	1	1.18954	1.26963	1.25846	3	3.3483	3.41973	2.89497	3	3.80115	3.86561	3.041	3	3.23916	3.26845	2.65815
Synpcc7942_1297	CP000100	1322910..1324319	Malate dehydrogenase (oxaloacetate decarboxylating)	210.556	1.01887	0.0269644	0.878001	0.946147	1	210	137.16	160.949	313.487	268	165.759	179.437	350.44	294	172.631	184.253	369.988	416	229.185	234.074	401.437	318	198.889	202.262	322.346	382	203.594	205.435	338.471
Synpcc7942_1298	CP000100	1325107..1326837	diguanylate cyclase (GGDEF domain)	36.6099	1.38401	0.468858	0.0232218	0.0867693	1	38	20.2168	23.7233	56.7263	43	21.6637	23.4513	56.2272	38	18.1751	19.3987	47.8216	64	28.7207	29.3334	61.7595	97	49.4172	50.2551	98.3256	73	31.6917	31.9784	64.6816
Synpcc7942_1299	CP000100	complement(1326892..1327854)	conserved hypothetical protein	30.9186	-1.89836	-0.924755	0.000107921	0.00112528	0.284695	25	23.9078	28.0545	37.3199	39	35.3183	38.2326	50.9968	39	33.5296	35.787	49.08	26	20.973	21.4203	25.0898	24	21.978	22.3507	24.328	27	21.0696	21.2602	23.9233
Synpcc7942_1300	CP000100	1328093..1328662	conserved hypothetical protein	9.48812	-1.00014	-0.00019533	0.999693	0.999693	1	4	6.46265	7.58356	5.97119	5	7.64992	8.28114	6.53805	5	7.26248	7.75143	6.29231	6	8.17691	8.35133	5.78995	8	12.3771	12.587	8.10933	6	7.91036	7.98191	5.31629
Synpcc7942_1301	CP000100	1328678..1330141	ATP-dependent DNA helicase RecQ	46.9106	1.67837	0.747059	0.000419353	0.00363899	1	40	25.162	29.5262	59.7119	36	21.4449	23.2144	47.074	31	17.5311	18.7114	39.0123	86	45.6321	46.6055	82.9893	88	53.0084	53.9072	89.2026	82	42.0913	42.472	72.656
Synpcc7942_1302	CP000100	1330250..1330726	conserved hypothetical protein	499.588	-1.38502	-0.469905	0.00745556	0.0369695	1	238	459.499	539.196	355.286	258	471.697	510.618	337.363	327	567.569	605.781	411.517	343	558.584	570.499	330.992	219	404.883	411.748	221.993	281	442.698	446.702	248.98
Synpcc7942_1303	CP000100	complement(1330752..1331150)	conserved hypothetical protein	115.205	-1.07125	-0.0992917	0.684702	0.831739	1	49	113.096	132.712	73.147	32	69.9422	75.7133	41.8435	49	101.675	108.52	61.6647	80	155.751	159.073	77.1993	45	99.4588	101.145	45.615	48	90.4041	91.2218	42.5303
Synpcc7942_1304	CP000100	complement(1331160..1331732)	conserved hypothetical protein	29.9445	-1.34	-0.422234	0.20129	0.398053	1	14	22.5009	26.4035	20.8991	30	45.6592	49.4267	39.2283	15	21.6734	23.1325	18.8769	24	32.5364	33.2304	23.1598	26	40.0149	40.6934	26.3553	12	15.7379	15.8802	10.6326
Synpcc7942_1305	CP000100	complement(1331834..1333444)	ATPase	20.9385	1.08798	0.121654	0.592332	0.770498	1	22	12.5763	14.7576	32.8415	30	16.2401	17.5801	39.2283	30	15.4175	16.4555	37.7539	42	20.2519	20.6839	40.5296	36	19.7065	20.0407	36.492	49	22.8571	23.0638	43.4164
Synpcc7942_1306	CP000100	complement(1333522..1334082)	conserved hypothetical protein	124.71	1.27418	0.349565	0.0713715	0.195107	1	43	70.5881	82.8312	64.1902	45	69.9538	75.726	58.8425	56	82.6446	88.2087	70.4739	95	131.545	134.351	91.6742	87	136.76	139.079	88.189	79	105.824	106.781	69.9979
Synpcc7942_1307	CP000100	1334181..1334996	putative ABC-2 type transport system permease protein	17.9755	-1.21572	-0.281806	0.424862	0.632141	1	14	15.8002	18.5407	20.8991	17	18.1686	19.6677	22.2294	16	16.2338	17.3267	20.1354	18	17.1354	17.501	17.3698	17	18.3722	18.6838	17.2323	20	18.4187	18.5853	17.721
Synpcc7942_1308	CP000100	1335009..1336076	tryptophanyl-tRNA synthetase	30.5002	-1.09919	-0.136436	0.536411	0.730538	1	29	25.0065	29.3437	43.2911	33	26.9466	29.1701	43.1511	33	25.5819	27.3042	41.5293	39	28.3665	28.9716	37.6347	33	27.2487	27.7107	33.451	51	35.8855	36.2101	45.1885
Synpcc7942_1309	CP000100	1336073..1337005	conserved hypothetical protein	22.141	1.08979	0.124056	0.694899	0.83486	1	18	17.7671	20.8487	26.8703	16	14.9555	16.1895	20.9218	15	13.3106	14.2068	18.8769	22	18.317	18.7077	21.2298	33	31.1915	31.7203	33.451	21	16.9144	17.0674	18.607
Synpcc7942_1310	CP000100	1337076..1338047	ndhF3 operon transcriptional regulator	60.16	-1.1349	-0.182561	0.472293	0.675289	1	48	45.4779	53.3658	71.6542	44	39.4774	42.7348	57.5348	82	69.8453	74.5477	103.194	36	28.7706	29.3843	34.7397	82	74.3962	75.6577	83.1206	100	77.3132	78.0125	88.6049
Synpcc7942_1311	CP000100	complement(1338222..1338578)	conserved hypothetical protein	36.5825	1.10818	0.148196	0.668729	0.818989	1	12	30.9556	36.3246	17.9136	10	24.4283	26.444	13.0761	9	20.872	22.2772	11.3262	21	45.6945	46.6692	20.2648	14	34.583	35.1694	14.1913	14	29.47	29.7365	12.4047
Synpcc7942_1312	CP000100	complement(1338656..1340458)	ATPase	16.9754	-1.27376	-0.349096	0.111728	0.269907	1	31	15.834	18.5804	46.2767	37	17.8965	19.3732	48.3816	35	16.0717	17.1537	44.0462	33	14.2178	14.521	31.8447	35	17.1189	17.4092	35.4783	47	19.5894	19.7666	41.6443
Synpcc7942_1313	CP000100	1340634..1342433	aspartyl-tRNA synthetase	43.9248	-1.57369	-0.654151	0.000887979	0.00693044	1	89	45.5348	53.4325	132.859	103	49.903	54.0207	134.684	79	36.3366	38.783	99.4185	95	40.9981	41.8727	91.6742	58	28.4157	28.8976	58.7926	93	38.8267	39.1779	82.4026
Synpcc7942_1314	CP000100	complement(1342534..1344405)	FtsH-2 peptidase. Metallo peptidase. MEROPS family M41	3999.6	-2.31687	-1.21218	5.86331e-12	4.07037e-10	1.54674e-08	7895	3883.94	4557.58	11785.6	7823	3644.43	3945.14	10229.4	10108	4470.43	4771.4	12720.5	7030	2917.17	2979.4	6783.89	4339	2044.03	2078.69	4398.3	4397	1765.1	1781.07	3895.96
Synpcc7942_1315	CP000100	complement(1344583..1345983)	gid protein	124.202	-1.03631	-0.051452	0.754089	0.867926	1	137	90.0551	105.675	204.513	157	97.729	105.793	205.295	182	107.553	114.794	229.04	227	125.864	128.549	219.053	196	123.373	125.465	198.679	230	123.37	124.486	203.791
Synpcc7942_1316	CP000100	complement(1346077..1347114)	Mn transporter MntC	7.08149	-1.01917	-0.0274016	0.951017	0.98268	1	9	7.98493	9.36987	13.4352	8	6.72132	7.27592	10.4609	3	2.39284	2.55394	3.77539	9	6.73532	6.87899	8.68492	6	5.0975	5.18393	6.082	13	9.41165	9.49678	11.5186
Synpcc7942_1317	CP000100	1347173..1347910	ATPase	8.62951	1.46157	0.547517	0.363203	0.569637	1	2	2.49574	2.92861	2.98559	4	4.72678	5.1168	5.23044	5	5.60923	5.98687	6.29231	5	5.26292	5.37518	4.82496	13	15.5343	15.7977	13.1777	5	5.09136	5.13741	4.43024
Synpcc7942_1318	CP000100	1347917..1348768	manganese transport system membrane protein MntB	15.9198	-1.36309	-0.446884	0.149489	0.325104	1	12	12.9708	15.2205	17.9136	15	15.3537	16.6206	19.6142	20	19.4348	20.7433	25.1693	13	11.8527	12.1055	12.5449	14	14.4908	14.7365	14.1913	22	19.4045	19.58	19.4931
Synpcc7942_1319	CP000100	1348834..1349373	Uracil phosphoribosyltransferase	23.4496	1.18023	0.239063	0.540064	0.733997	1	7	11.938	14.0085	10.4496	11	17.7648	19.2307	14.3837	10	15.3319	16.3641	12.5846	23	33.0862	33.792	22.1948	16	26.1294	26.5725	16.2187	8	11.1331	11.2338	7.08839
Synpcc7942_1320	CP000100	complement(1349340..1350296)	conserved hypothetical protein	57.2892	-1.00156	-0.00225028	0.990319	0.994841	1	47	45.2284	53.0731	70.1614	49	44.6525	48.337	64.0729	49	42.391	45.245	61.6647	73	59.2548	60.5188	70.4444	60	55.2895	56.227	60.82	73	57.3232	57.8417	64.6816
Synpcc7942_1321	CP000100	complement(1350414..1351433)	conserved hypothetical protein	17.8204	-1.7169	-0.779806	0.0212092	0.0810065	1	16	14.4459	16.9515	23.8847	20	17.0998	18.5108	26.1522	27	21.9156	23.3911	33.9785	11	8.37732	8.55602	10.6149	25	21.6144	21.9809	25.3417	16	11.788	11.8946	14.1768
Synpcc7942_1322	CP000100	1351613..1351840	photosystem I subunit IV psaE	3678.78	-1.21181	-0.277169	0.030744	0.106916	1	875	3534.26	4147.26	1306.2	849	3247.39	3515.35	1110.16	946	3435.15	3666.42	1190.51	984	3352.53	3424.05	949.552	941	3639.64	3701.35	953.86	1227	4044.17	4080.75	1087.18
Synpcc7942_1323	CP000100	1351949..1352797	DNA-(apurinic or apyrimidinic site) lyase / Formamidopyrimidine-DNA glycosylase	38.668	-1.14488	-0.195191	0.393516	0.59695	1	25	27.118	31.8215	37.3199	37	38.0063	41.1424	48.3816	37	36.0814	38.5106	46.5631	28	25.6191	26.1655	27.0198	41	42.5872	43.3094	41.5603	54	47.7976	48.2299	47.8466
Synpcc7942_1324	CP000100	complement(1352829..1355588)	DEAD/DEAH box helicase-like	81.1548	1.07032	0.0980398	0.548047	0.738758	1	150	50.0504	58.7314	223.919	200	63.195	68.4095	261.522	201	60.2943	64.3537	252.951	277	77.9621	79.6251	267.303	270	86.2697	87.7324	273.69	291	79.2326	79.9492	257.84
Synpcc7942_1325	CP000100	1355787..1357151	primary replicative DNA helicase	44.1297	1.1801	0.238915	0.199761	0.395623	1	41	27.6616	32.4593	61.2046	38	24.278	26.2813	49.6892	55	33.3595	35.6055	69.2154	73	41.5435	42.4297	70.4444	75	48.4543	49.2759	76.025	77	42.3914	42.7748	68.2258
Synpcc7942_1326	CP000100	1357232..1360693	transcription-repair coupling factor	33.5645	-1.37815	-0.462738	0.00114383	0.00854285	1	127	33.7833	39.6429	189.585	146	36.778	39.8126	190.911	126	30.1323	32.161	158.566	146	32.7596	33.4584	140.889	110	28.0201	28.4952	111.503	156	33.8624	34.1687	138.224
Synpcc7942_1327	CP000100	1360808..1361101	hypothetical protein	118.972	1.73172	0.792204	0.00380962	0.0221388	1	16	50.1185	58.8113	23.8847	17	50.427	54.5879	22.2294	20	56.3212	60.1131	25.1693	40	105.688	107.942	38.5997	42	125.981	128.117	42.574	49	125.247	126.38	43.4164
Synpcc7942_1328	CP000100	1361167..1361559	conserved hypothetical protein	16.9698	2.13633	1.09514	0.0633489	0.178574	1	6	14.06	16.4986	8.95678	1	2.21906	2.40216	1.30761	1	2.10667	2.24851	1.25846	7	13.8362	14.1314	6.75494	8	17.9515	18.2559	8.10933	10	19.1217	19.2947	8.86049
Synpcc7942_1329	CP000100	1361879..1362505	conserved hypothetical protein	221.205	-1.03414	-0.0484306	0.764284	0.875078	1	123	180.661	211.995	183.614	136	189.162	204.77	177.835	121	159.774	170.531	152.274	195	241.591	246.744	188.173	139	195.502	198.817	140.9	189	226.524	228.573	167.463
Synpcc7942_1330	CP000100	1362508..1363164	conserved hypothetical protein	123.229	-1.01453	-0.0208118	0.897914	0.955505	1	69	96.7185	113.494	103.003	80	106.191	114.953	104.609	69	86.9507	92.8047	86.8339	109	128.877	131.626	105.184	78	104.697	106.472	79.066	119	136.114	137.345	105.44
Synpcc7942_1331	CP000100	1363290..1363466	CAB/ELIP/HLIP superfamily protein	270.271	1.17614	0.23406	0.274687	0.484806	1	22	114.466	134.319	32.8415	40	197.083	213.345	52.3044	45	210.489	224.66	56.6308	67	294.045	300.318	64.6544	56	279.009	283.74	56.7653	56	237.758	239.908	49.6187
Synpcc7942_1332	CP000100	1363471..1364091	conserved hypothetical protein	132.223	1.09594	0.132169	0.520605	0.717906	1	53	78.5977	92.2301	79.1182	60	84.26	91.2126	78.4566	84	111.989	119.529	105.711	97	121.337	123.925	93.6042	101	143.428	145.86	102.38	109	131.903	133.096	96.5793
Synpcc7942_1333	CP000100	1364091..1364786	ExsB	67.1717	1.11832	0.161338	0.486419	0.690878	1	26	34.4025	40.3694	38.8127	35	43.8552	47.4738	45.7664	49	58.2876	62.2119	61.6647	57	63.6178	64.9748	55.0045	56	70.9549	72.158	56.7653	62	66.9426	67.548	54.935
Synpcc7942_1334	CP000100	1364783..1366180	aminodeoxychorismate synthase, subunit I	16.9918	1.32812	0.409386	0.140777	0.313128	1	14	9.22246	10.822	20.8991	12	7.48576	8.10344	15.6913	21	12.4366	13.2739	26.4277	34	18.8923	19.2953	32.8097	27	17.0318	17.3206	27.369	28	15.0512	15.1873	24.8094
Synpcc7942_1335	CP000100	1366177..1366971	probable branched-chain amino acid aminotransferase	10.6441	-1.4725	-0.558271	0.176898	0.362594	1	11	12.7424	14.9525	16.4208	8	8.77576	9.49988	10.4609	10	10.4141	11.1153	12.5846	11	10.7483	10.9775	10.6149	6	6.6556	6.76846	6.082	11	10.3979	10.4919	9.74654
Synpcc7942_1336	CP000100	1367261..1368343	conserved hypothetical protein	19.5815	1.92552	0.945245	0.00493113	0.0269786	1	9	7.65314	8.98054	13.4352	7	5.63679	6.1019	9.15327	13	9.93812	10.6072	16.36	25	17.9318	18.3143	24.1248	22	17.9142	18.218	22.3007	33	22.8984	23.1055	29.2396
Synpcc7942_1337	CP000100	1368411..1372715	Integrins alpha chain	49.2174	1.06349	0.0888064	0.614442	0.78378	1	179	38.2918	44.9333	267.211	178	36.0586	39.0339	232.755	168	32.3092	34.4844	211.422	263	47.4565	48.4688	253.793	242	49.573	50.4136	245.307	290	50.6226	51.0805	256.954
Synpcc7942_1338	CP000100	complement(1372863..1373645)	conserved hypothetical protein	483.902	-1.66871	-0.738732	5.99668e-05	0.000676036	0.158192	411	483.399	567.242	613.539	408	454.423	491.919	533.505	486	513.883	548.48	611.613	349	346.239	353.625	336.782	362	407.709	414.622	366.947	402	385.819	389.309	356.192
Synpcc7942_1339	CP000100	complement(1373779..1373973)	conserved hypothetical protein	138.799	-1.16885	-0.225095	0.339335	0.548173	1	24	113.345	133.004	35.8271	34	152.057	164.604	44.4587	25	106.144	113.29	31.4616	29	115.525	117.989	27.9848	35	158.284	160.968	35.4783	37	142.589	143.879	32.7838
Synpcc7942_1340	CP000100	complement(1374061..1374639)	peptide deformylase	413.485	1.33443	0.416222	0.00550757	0.0292923	1	154	244.945	287.429	229.891	163	245.511	265.769	213.14	153	218.777	233.507	192.545	280	375.658	383.671	270.198	313	476.726	484.81	317.278	299	388.072	391.582	264.929
Synpcc7942_1341	CP000100	1374756..1375841	conserved hypothetical protein	26.3981	-1.21164	-0.276957	0.255837	0.465127	1	30	25.44	29.8524	44.7839	34	27.303	29.5559	44.4587	28	21.3461	22.7832	35.237	42	30.0422	30.6831	40.5296	29	23.549	23.9482	29.3963	37	25.6031	25.8346	32.7838
Synpcc7942_1342	CP000100	1375911..1377002	GDP-mannose 4,6-dehydratase	14.0087	-1.16706	-0.222885	0.553136	0.742581	1	19	16.0235	18.8027	28.3631	19	15.1737	16.4258	24.8446	9	6.82353	7.28293	11.3262	19	13.5159	13.8042	18.3348	14	11.306	11.4977	14.1913	25	17.2043	17.3599	22.1512
[truncated: 1,293 more rows]

## Sheet: IPTG+ vs. WT
Name	Chromosome	Region	product	IPTG+ vs. WT - Max group means	IPTG+ vs. WT - Fold change	IPTG+ vs. WT - Log fold change	IPTG+ vs. WT - P-value	IPTG+ vs. WT - FDR p-value	IPTG+ vs. WT - Bonferroni	7942_1_S11_R1_001 (GE) - Total counts	7942_1_S11_R1_001 (GE) - RPKM	7942_1_S11_R1_001 (GE) - TPM	7942_1_S11_R1_001 (GE) - CPM	7942_2_S12_R1_001 (GE) - Total counts	7942_2_S12_R1_001 (GE) - RPKM	7942_2_S12_R1_001 (GE) - TPM	7942_2_S12_R1_001 (GE) - CPM	7942_3_S13_R1_001 (GE) - Total counts	7942_3_S13_R1_001 (GE) - RPKM	7942_3_S13_R1_001 (GE) - TPM	7942_3_S13_R1_001 (GE) - CPM	7942_7_S17_R1_001 (GE) - Total counts	7942_7_S17_R1_001 (GE) - RPKM	7942_7_S17_R1_001 (GE) - TPM	7942_7_S17_R1_001 (GE) - CPM	7942_8_S18_R1_001 (GE) - Total counts	7942_8_S18_R1_001 (GE) - RPKM	7942_8_S18_R1_001 (GE) - TPM	7942_8_S18_R1_001 (GE) - CPM	7942_9_S19_R1_001 (GE) - Total counts	7942_9_S19_R1_001 (GE) - RPKM	7942_9_S19_R1_001 (GE) - TPM	7942_9_S19_R1_001 (GE) - CPM
[truncated: 2,694 more rows]

[truncated: 1 more sheets: IPTG+ vs. IPTG-]
